# Supplementary material for: Large-scale microsatellite development in grasspea (Lathyrus sativus L.), an orphan legume of the arid areas
Source: BMC Plant Biol. 2014 Mar 17;14:65. doi: 10.1186/1471-2229-14-65 (PMC4003855; doi:10.1186/1471-2229-14-65)
Supplement: Additional file 1: Table S1 — The Lathyrus sativus L.and Lathyrus cicera L. germplasm used in this study. [file 1471-2229-14-65-S1.xlsx]

## Sheet: Sheet1
Taxa used in this study were obtained from the National Genebank of China, Institute of Crop Science (ICS), Chinese Academy of Agricultural Sciences, Beijing, China
The Lathyrus sativum L.and Lathyrus cicera L. germplasm used in this study.
Accessions used in the next generation sequencing:
	Voucher number	species	Collection locale
1	ELS 0282	Lathyrus sativus L.	Portugal
2	ELS 0228	Lathyrus sativus L.	Italy
3	S0000014	Lathyrus sativus L.	Ningxia, China
4	ELS 0277	Lathyrus sativus L.	Ethiopia
5	ELS 0250	Lathyrus sativus L.	Turkey
6	S0000011	Lathyrus sativus L.	Gansu, China
7	ELS 0270	Lathyrus sativus L.	France
8	ELS 0204	Lathyrus sativus L.	Island Cyprus
Accessions used in marker assessment:
	Voucher number	species	Collection locale
1	S0000001	Lathyrus sativus L.	Ningxia, China
2	S0000010	Lathyrus sativus L.	Ningxia, China
3	S0000017	Lathyrus sativus L.	Ningxia, China
4	S0000012	Lathyrus sativus L.	Gansu, China
5	S0000022	Lathyrus sativus L.	Gansu, China
6	S0000020	Lathyrus sativus L.	Shaanxi, China
7	ELS 0292	Lathyrus sativus L.	Pakistan
8	ELS 0293	Lathyrus sativus L.	Bangladesh
9	ELS 0201	Lathyrus sativus L.	Island Cyprus
10	ELS 0240	Lathyrus sativus L.	Turkey
11	ELS 0242	Lathyrus sativus L.	Tadjikistan
12	ELS 0246	Lathyrus cicera L.	Syria
13	ELS 0247	Lathyrus sativus L.	India
14	ELS 0216	Lathyrus sativus L.	Italy
15	ELS 0231	Lathyrus sativus L.	Italy
16	ELS 0270	Lathyrus sativus L.	France
17	ELS 0272	Lathyrus sativus L.	Bulgaria
18	ELS 0273	Lathyrus sativus L.	Poland
19	ELS 0282	Lathyrus sativus L.	Portugal
20	ELS 0287	Lathyrus sativus L.	Greece
21	ELS 0220	Lathyrus sativus L.	Tunisia
22	ELS 0222	Lathyrus sativus L.	Algeria
23	ELS 0263	Lathyrus sativus L.	Eritrea
24	ELS 0289	Lathyrus sativus L.	Ethiopia
				These accessions used in SSR markers testing.
