# Supplementary material for: Large-scale microsatellite development in grasspea (Lathyrus sativus L.), an orphan legume of the arid areas
Source: BMC Plant Biol. 2014 Mar 17;14:65. doi: 10.1186/1471-2229-14-65 (PMC4003855; doi:10.1186/1471-2229-14-65)
Supplement: Additional file 8: Table S2 — All primers designed in this paper. [file 1471-2229-14-65-S8.xls]

ID	SSR nr.	SSR type	SSR	size	start	end	FORWARD PRIMER1 (5'-3')	Tm(°C)	size	REVERSE PRIMER1 (5'-3')	Tm(°C)	size	PRODUCT1 size (bp)
HQFKBVV02GUUO5_from_43_to_591	1	c	(CAA)8cc(ACA)5ataacaataacaacaaaccaacaacaacaacact(AAC)5ataaaacaaaacaat(AAC)5at(ACA)6ccacgacaacaacaacaatagt(AAC)5	177	157	333	GCAACAACAACAGTAAAGCAATAG	58.153	24	GTTTGTTATTGTGGTTTGTCTTTG	57.733	300	111
HR0103T02JPJNH_from_43_to_579	2	p2	(GT)6	12	268	279	TCGTGTTGGTTGTTTGGTGT	59.897	20	CGACCTACCAACCTCCGTAA	59.986	20	279
HQFKBVV01A0UR9_from_43_to_511	2	p3	(AAC)5	15	280	294	CAACTGCAGCAATAACACATCT	57.988	22	TGTTGTGCTGATGTTGTGTCT	57.72	21	185
HQFKBVV02G2Y4J_from_43_to_582	1	p4	(GTAC)5	20	438	457	CGTTCAGGCTCCAGTCATTT	60.255	20	CGACGTACGAACGACTACGA	59.928	20	262
HQFKBVV01BI1F9_from_43_to_488	1	c	(CG)7actactcgcgacgacgacggacncg(AC)6gacgacgtacgacgacgacgtacactacgtacttacgtacgacgacgacgacacac(ACG)5	122	275	396	CACAGAGGACACTGCACCAC	60.368	20	TCGTACGTGTTCGTGTGTGT	58.626	298	145
HR8F2OA01DVP0Z_from_43_to_464	1	p2	(CA)7	14	162	175	CACACGCAGACACAGAAACA	59.48	20	TGCACGTGAGTTCGTCGTAT	60.333	20	224
HR0103T02JEBMO_from_43_to_496	2	p2	(AC)7	14	281	294	ACACACACACACCGACACCT	59.96	20	TTGGCCTTAGGGTGTTGAAG	60.103	20	217
HQFKBVV01BMWJS_from_39_to_435	1	c	(AC)6gcacgcacgtagcacatacacagaaacgcatgcgcacacgcatgcacatcgcgcgcg(CA)6	81	103	183	ACACACGCAGACACACACAA	59.818	20	CGTCGACTTTCGTCTCTACG	58.675	207	70
HQFKBVV01CLWX0_from_43_to_436	1	c	(CA)7cgtacaaacacagacccacacgcgcat(AC)8	57	43	99	CGCGCACACATTCACTTACA	61.878	20	GCATGTGTCTTTGCGTGTCT	59.912	252	0
HQFKBVV01CAD27_from_43_to_466	1	c	(GT)10g(GT)8acgtcgtgtgtgtcgtggtcgtgtgtgtgtc(GT)8	84	128	211	GCGTGTATGGGTGTGTGTATG	59.779	21	GACCGACCACGACGACAC	61.23	18	257
HQFKBVV01AFHJS_from_43_to_428	1	c	(CA)9cttgngcgcgcacacactcacacacacgcacacacacaacagacagacagacacacacgcacaggctcacgcacacgcacgcacg(CA)6atacgcacacgcgcacactcactcacacgcacacactcacgcacgcacg(CA)6a(AC)17	211	93	303	ACAACCGCATGCACACAG	60.332	18	GCGCGTGGTGTGTGTGTT	62.988	18	299
HQFKBVV02HL9XK_from_39_to_478	1	c	(AC)8aaacatgcgcg(CA)9cgcacgcgtgagcacg(CA)9	79	37	115	ACGCGCACACATACACACAC	61.728	20	CGCGTGTACGTCGTGTAGTC	60.393	227	12
HR0103T02IT3FX_from_43_to_575	1	c	(AC)13g(CA)9cctacatgcatacacacacgtgcgcgcacacacgcacacg(CA)13t(AC)26t(AC)11	187	68	254	GGTCAGTCGCTCTTTTCACC	59.851	20	CGGTACTACGGTATAGTGTGTCGT	59.449	24	298
HQFKBVV01BY4NS_from_39_to_429	1	p2	(GT)7	14	72	85	GCGCGTACGTGTGTGTATG	59.787	19	CGACGCAGGCAGTTACAC	58.978	18	288
HR0103T02GP3J9_from_43_to_482	1	c	(TG)7tcgtgtc(GT)6cgngcgtgtcgtgtgtgtgtcgtgtgtgttggtgtgtgttgtgtcgtgtcgtcgacgtaggtgtggtgttgngtcgagtgtgcgcg(GT)7	133	98	230	GCGTGCGTCTGTGTTAGTGT	59.977	20	CAACGACGACCGACTTACAA	59.758	20	277
HQFKBVV02ISJ96_from_39_to_552	1	p2	(CA)15	30	257	286	ATCGGTAACAGCCCAAACAG	59.993	20	CGTACGACGGTAGGGTAAGG	59.512	20	216
HQFKBVV02IZFOV_from_39_to_436	1	c	(TG)8cgcgcgtgtgaatgtgtgcgcgcgtgcgtgtctgtgtgtgtac(GT)11	81	65	145	GCGTGAGAATGTCTGTGTCTG	59.482	21	CGCGCACACACTAGACTCAA	61.221	20	230
HQFKBVV01B1K9M_from_39_to_468	2	c	(CA)14ctacacacacgcgcgcgacacact(AC)10ncg(CA)13ccacga(CGAC)5	127	226	352	ACACAACGCACACACGGTAT	59.953	20	GTTGTTGTTGGTGTCGTCGT	59.493	20	251
HQFKBVV02G3CYJ_from_43_to_531	2	p3	(GTA)7	21	318	338	CGTGCGTGCAGTTGTAGTGT	60.992	20	TACGACCTAACGTCCGAACC	59.993	20	291
HQFKBVV02IOZHL_from_39_to_541	3	p3	(GTT)7	21	422	442	CAACTGCTGGTGCGTGTT	59.431	18	CAAACAGCACAACAACAACAA	58.286	21	106
HR0103T02I8DEJ_from_39_to_558	1	p3	(GTT)5	15	343	357	GGTTTCAGATGGTTCGCTGT	60.119	20	TCTGCACCACAACAACAACA	59.751	20	291
HR0103T02H4DEE_from_43_to_523	1	c	(CAA)5caccaacaacattaacagacaacaacaacacaacaataaacacacgaacttagacaacaacgaataacaacacgactaacaacc(ACA)5	114	64	177	CGGCAACAATAACAGCAACA	60.698	20	GCTGGTACTTCGTTGTCGTGTA	60.232	232	35
HQFKBVV02I4R3Z_from_43_to_530	2	c	(TTG)5ctgttgtggttgttgttgtg(GTT)6gctgtagttgtcattgtggttgatgttattatg(GTT)6ga(TGT)5	121	304	424	GGTGGTGGTGGTGTTCTTGT	60.735	20	CCCTGTGTGCCTTGAGAGAC	60.861	20	297
HQFKBVV02HRAX1_from_39_to_393	2	p2	(AC)6	12	242	253	GCGCACACAACATACACACA	60.238	20	CTCGTGTGCCTTCGTAGAGA	59.187	20	226
HQFKBVV01APWXG_from_39_to_517	1	c*	(TTG)8(TG)6*tc(TG)8ttgtgtgttatgttttatta(TGT)8c(TGT)6tggtattgttgttggtggtggtggtcg(TGT)5tgctagtgttgttgg(TGT)5	187	169	355	TGTTGTTGGTGGTGTTGTTG	58.865	20	ACCCCGTCCATGACGACTAC	62.161	20	293
HQFKBVV01BNI0H_from_43_to_425	1	c	(CA)6cgcacacacacgcgtgcatacacaaaacgcgtg(CA)9	63	36	98	ATACGCGCACACGCAAAA	62.38	18	CACGCGAGTGCGTATGTG	61.099	199	15
HQFKBVV02F53GP_from_43_to_472	2	c	(AC)8gacgcacgtancgacactacncgcacncncgct(CA)30cgacaca(CAC)6	134	224	357	CAAGTAGGCACACGCACACT	59.97	20	TACGTACGTGTCGTCGTCGT	60.245	224	164
HQFKBVV02JACFH_from_43_to_429	2	c	(TG)6tatgtgtgtgagaa(TG)10	46	231	276	TGTGCGTGAGAGAGAGTGGT	59.603	20	GCACGCACACACATACACAC	59.655	20	187
HQFKBVV01C61GR_from_39_to_456	2	c	(AC)6tacgacacgacactacacgacgacacacaccacggatacacacaaaccn(CA)10	81	217	297	CACGCACACACACAGACAGA	60.593	20	TACGTGTCGTCGTCGTTGTT	60.222	225	110
HQFKBVV01D15KM_from_39_to_564	1	p3	(GTC)7	21	455	475	AATGAGCGTTCAGGCTATGG	60.235	20	CGCACGACGACTACTACTAACTAC	57.484	24	220
HQFKBVV01DIS5T_from_43_to_467	1	c	(TG)7tatttgtgcacgcacgtgtgtatgtgtgtattttgcacgcaca(TG)8catatatgtgcgcgcgcac(GT)8	108	28	135	TGTGTGTGCCCACGTGTT	60.67	18	CACGCGACACACAACACAC	60.891	19	183
HQFKBVV01CZVMU_from_39_to_561	2	c	(AAC)5acatacaaacaaaaacacaacagcaactact(CAA)6	64	287	350	GAACCATCCACAAGCAACAA	59.547	20	GGTCGGTGGTGGTTATTAGG	59.17	124	259
HR0103T02JMAG3_from_43_to_523	2	c	(TTG)5ttttgttgc(TGT)5tac(TGT)12	78	171	248	TTGTTGCTCTTGTTTTTGTTGT	57.54	22	GCATCAACAATGTATCAGACAGC	59.657	23	293
HR0103T02FPNR9_from_43_to_645	1	p3	(GGA)6	18	432	449	AAGGTTAAGGGTTGGGAGGTT	60.095	21	GACCCGTCCCCGTACTACTT	60.247	20	132
HQFKBVV01DN7KU_from_43_to_456	2	c	(TG)8tagcgcgcgcgcgagtgcgctcgc(GT)8gcn(GT)7tgngcgccgcgtc(GT)6	98	209	306	GCTGTCGTCGTCGTTACTTG	59.515	20	GACCACGACGTACGTACACAA	59.549	21	223
HQFKBVV02F9IEZ_from_39_to_550	2	c	(AAC)5atcaacaacaaaaacg(ACA)5gcaacaacagcagcagcagcaacaacaacaacagccgcaacaaaacaactagtagacaataacagcatcaacag(CAA)8	144	300	443	CAACAGCAACACCAATAATTACAA	59.023	24	GTTCGTTCGTTGTTTGTTGTTT	59.088	223	258
HQFKBVV02J0PJC_from_39_to_571	1	c	(GT)36(GA)10	92	297	388	GCTTGCCTTGGACCTTGTAA	60.249	20	AACGACGACGACGTACAAACT	59.717	21	211
HQFKBVV02FJ158_from_43_to_471	2	c	(AC)6atacacaacacacacgacgacga(CG)6acacacgcacg(AC)8gacgacgacgcgacacgtcgtcgacgtacacac(ACG)6	125	249	373	CGTAGCAAACCTCGCATACA	59.895	20	TGTGGTGTGTGGTGTGTTGT	59.312	299	121
HR0103T02JDPX1_from_43_to_439	1	c	(GT)8gcngtgtgtgngtgtgtgtgtg(GT)6gcgtgtcgccgtcccgtgtgttgtgtgtagngtgtgcgagn(GT)7gcgtgn(GT)9g(GT)11	152	171	322	CGTGTGTGTGTGAGAGAGAGTG	59.563	22	CACACGACGACGCACACTAC	61.437	296	65
HQFKBVV01APP4A_from_39_to_444	1	p2	(GT)9	18	84	101	GCATGCGTGTGTCTCTGTG	60.044	19	CGACACGACACGTCACTACA	59.343	20	197
HR0103T02JRO9D_from_43_to_577	2	p3	(ACA)6	18	386	403	ACCTGCAGTCAGCAGCAAAC	61.605	20	GGTTTGTTTGTTTCGTTGTTGTT	60.208	23	242
HR8F2OA01AOCBZ_from_43_to_411	1	c	(CA)6ggcacacacacacgcgtgcacacaca(CT)8(CA)7tgcaca(AC)9	92	85	176	CCGCTCGCATACACATACAG	60.302	20	GCGTGTCGCTCGTGTTGT	62.172	234	23
HQFKBVV01BDZOZ_from_39_to_444	2	p2	(AC)9	18	344	361	CGCGCGACGTAGACTAAATA	59.145	20	CGAGACGTGTAGTGCGTTGT	59.97	20	127
HQFKBVV02FVZ9H_from_39_to_456	1	c	(AC)7gcattcacgtgtgtgcgtg(CA)6gaacncacacacacgcacatgcgcgacacacaactacgcgcttgcgccgcgactcaaccacacccagcgcacacg(CA)6acgctagcgtataccctctcttcncaacacacacacat(AC)17	204	124	327	GCGAGCGTATACCCACACAC	61.526	20	GGCGTCGTTTGTTTGTGTC	60.152	300	62
HQFKBVV02IS5YA_from_39_to_435	1	p2	(CA)7	14	56	69	CAGACAAACGCACACACACA	60.412	20	GTAGTACGCGTCGTGCTTGT	59.029	20	257
HQFKBVV02JLWWI_from_39_to_438	2	c	(TG)8cgtcgtcgtcgttgt(TG)16	63	277	339	CGTTTTCTGATGCGTGTTTG	60.293	20	ACGCCGACCACTACTACACA	59.239	189	190
HQFKBVV01CUC4S_from_43_to_485	1	c	(CA)16acacacacat(AC)6	54	118	171	ACAACAGCAGCAGCAACAAC	60.104	20	TGGGTGGGTGTGTTATGTGT	59.571	20	167
HQFKBVV02J09GE_from_43_to_482	2	p2	(AC)6	12	325	336	ACAACTGCATCATCGACAGC	59.87	20	TGCCTGTGTTGTTTTGTGCT	60.347	20	267
HQFKBVV01C1YF2_from_43_to_483	1	c	(TGT)10cttagttgttgtttcttagttgttgtagttgtgttgttgtagtgtgtgtgttgttactgtgtagtgtgta(GT)6	112	48	159	TTGTTGCTATTGCTACTGCTTGT	59.155	23	CACAACACACAACACACACACA	60.045	22	285
HQFKBVV02H5YQV_from_43_to_686	1	p3	(GTT)9	27	81	107	GCTGTAGTTTTTGTGGTTGTTTTT	58.762	24	CGGAACCAAACTAAACGAAAC	58.663	21	211
HQFKBVV01EFTBS_from_43_to_432	2	c	(CA)10cgacacaacn(CA)11cgcacgcgcgcncg(CA)6	78	277	354	CACACTACTACACGCATACCACACT	60.451	25	TGCGAGCGTACGTGTGTC	60.658	139	248
HQFKBVV02IF95Y_from_43_to_581	2	c	(TGT)5tgctgttgttgttgttattgatgtta(TTG)8ttttgctgtggttgttgttattttattgttgttattgttattctagttgtttgttgttgcgttattc(TTG)8	156	157	312	TTGTTGTTGTTTTGTTTTGTGTT	57.27	23	CACAACTAGCTACTACAACCAGCAC	59.499	25	231
HQFKBVV01CTAJZ_from_39_to_657	2	p3	(GTT)7	21	266	286	TACGCGTTGGCTTGGTTAGT	60.689	20	CAACAACAACAACAACACAACAA	59.486	23	260
HQFKBVV01DD83N_from_43_to_496	2	c	(AC)7atacatacatatagcacacacatacacacaccacatcacaccactccaacaacataaacag(CAA)5	90	243	332	ACACCACCATCACCACCAC	60.131	19	TTGCTGTTGCTATGTGTTGCTA	59.578	271	125
HQFKBVV02HOVRT_from_39_to_352	1	c	(CA)10aaca(CG)6tgagtgcacctgtacacacgcacacacg(CA)6	76	168	243	GTACCCACACTGCCACACAC	59.922	20	CTCGTGTGCCTTCGTAGAGA	59.187	20	251
HR0103T02IHHG7_from_39_to_380	1	p2	(TG)11	22	91	112	GCGTGCGTGTCTCTATGTGT	59.936	20	CACACAAACATGCGCAGATA	59.307	20	190
HQFKBVV01ERTWM_from_39_to_471	1	c	(TG)8tatgtatatgtgtgtatgtgatgttgttgtgtgttgtgtgttgctattgttgttgttgtgttgttgttgtctgttgttgttagttgttgttgttcgttc(GTT)5	130	63	192	TGTGTTGCTTTTGCTTTGCTA	59.679	21	CACACGACACAACTACACAACA	58.157	22	231
HR0103T02JI72A_from_39_to_522	2	p2	(AC)7	14	340	353	CGAGACAACACACGTACACTCA	59.861	22	CGGTTCGTCGGTAACTCCT	60.119	19	233
HQFKBVV02HXRNG_from_43_to_462	1	c	(GT)10gnga(GT)7(TG)13	64	59	122	CGCGTGCGTATATGTGTGTG	62.157	20	GACGACGTACACACCACGAC	60.08	162	11
HQFKBVV02GSSYL_from_43_to_426	1	c	(AC)18ttgtgcgcataacacatgcgtg(CA)7	72	40	111	CACACAAACACACGCACAAG	59.822	20	ACGCGCGATTGTGTTCTC	61.004	207	8
HR0103T02JV5W5_from_43_to_451	1	c	(CA)8tgcg(CA)6	32	26	57	GCGCACACACATACCAACAC	61.078	20	GTGTTCACGCGCAGTTTGT	60.934	203	0
HQFKBVV02G6FQW_from_39_to_436	3	p2	(GT)6	12	316	327	AGGTGCGTGTGTGTGTTTGT	60.121	20	GTCGAATAAGGCGAAACGAC	59.713	20	252
HQFKBVV01AQ3KZ_from_43_to_453	1	c	(GT)8ttatgtgtgcgcac(GT)7	44	77	120	CGTCTGCATGTGCGTGTG	62.278	18	CGACCACGTACGAACAACAC	60.072	225	51
HQFKBVV02IS5YW_from_43_to_499	1	p2	(GT)7	14	130	143	AGGGTATGCGTGTGTGTGTG	60.51	20	ACGACCTCAACGACACCACT	60.631	20	281
HQFKBVV02F5D7C_from_39_to_445	1	p2	(CA)8	16	40	55	CACACGCACGTGCATACTC	59.911	19	AATGTGGCCCCTAAGTGTGT	59.333	20	127
HQFKBVV01DZ4SB_from_43_to_246	1	p2	(GT)7	14	25	38	TGTGTGCCTGTGAGTGTATGC	60.806	21	CACCACGACTTGCTCACCTA	59.897	20	164
HR0103T02HQWX2_from_39_to_495	2	p3	(CGA)9	27	261	287	CGCGCACACACTACACACTA	59.555	20	TCGTGTCGGTGTCGAGTC	59.321	18	173
HQFKBVV01B3GRK_from_39_to_477	2	p3	(CCT)5	15	227	241	TGACCCGTTGTTGATGTTGT	59.855	20	CACCACGACTTGCTCACCTA	59.897	20	295
HQFKBVV01C2VQL_from_43_to_458	1	c	(CA)7cgcactcgcg(CA)8aacaaacgcgcgtgcacatacacacataaacaaacgcgtgcgcatgcact(CA)9aacaacgcgcatgcaaacccacacacacgcacgcg(CA)7	157	178	334	CACACACAGACTGGCACACA	60.426	20	GTGGAGTGTTCGTGCGTTAG	59.365	231	151
HQFKBVV01D35HQ_from_43_to_652	2	c	(TTG)7ttagttgttgttgttg(TGT)10	67	487	553	TGGTTACGTTCGTTTGGTTTT	59.411	21	ACAACGAACAACAACAACACA	57.55	21	269
HQFKBVV01C2HI2_from_43_to_601	3	p3	(GTT)6	18	436	453	TCGTTGTTGTTGTTCGTTTTG	59.659	21	AACAGGACCGCACGAACC	62.129	18	277
HR0103T02JMHGZ_from_43_to_451	2	c	(AC)8gcgtgtgcacactctttcatacacacatacacataa(AC)10gaaagcaacacacacacgtgcacacgcacacg(CA)9	122	182	303	CAAACAGACGCTCACGGATA	59.864	20	GCCGTGGTGTGGTGTAGTC	60.021	255	87
HQFKBVV02G3H8H_from_39_to_445	2	c	(TG)9tcgtacgagcgtgcgtcgtcgtcgtgcgtgtc(GT)6	62	290	351	TGCGCTAGTGTGCGTTAGAC	60.225	20	CGCACACACACATCACACAC	60.745	20	145
HQFKBVV01BMKLA_from_39_to_421	1	p2	(CA)8	16	81	96	ACACGCACGCACAAATACAG	60.785	20	GCGTGCTTACGTGTGTCACT	59.977	20	100
HQFKBVV01BZVLJ_from_39_to_451	1	p2	(TG)8	16	134	149	GGGGTGTAGAAGGGGTGTTA	58.764	20	ACACACAACACTCGCACACA	59.818	20	130
HQFKBVV02FNAHB_from_39_to_441	1	c	(CA)7ctgacatt(CA)6aacacgcacgcgcacacacgttcagacacgcacacacacgcgcacgcactcacacacgtacg(CA)6gacacgacacgcgcccacaaacacacacacgt(AC)13	166	88	253	ATGCACGCACACATACACAC	59.038	20	GCGTGCGTCGTTGTTGTAG	61.487	260	16
HQFKBVV01BI2Q5_from_43_to_457	1	c	(CA)6cgcacgcacgcactcacgg(CA)18cgacgcacg(AC)10	96	123	218	CACAAACGTGCAAACACAAC	58.654	20	TCGTGTGTCGTGTCGTGTAA	59.778	272	99
HQFKBVV02F5J1A_from_39_to_418	1	c	(CA)7cgtccgcgcacacacagacacacgtaaacgcacacacccacacacgcacacacattcacacagat(AC)9gctaagcncgcatgcacacacgcacgcacacacatacccacgcg(CA)6	153	52	204	CGCGCGTGCTTACACATA	60.592	18	TGTGTGCGATAGTGTGTGTTG	59.23	259	17
HQFKBVV01C82PV_from_43_to_443	1	c	(CA)7cgtacaaaacacagacccacacgcgcat(AC)8	58	43	100	ACTTACACGCACGCACACA	59.954	19	CGTTTGTCGTGTCGTTTTTC	59.22	238	13
HQFKBVV01A0R0E_from_43_to_477	1	c	(GT)6gcgtttatgtttgtgcgtatgcgcgcacgcgtgtgtgtttga(GT)23	100	64	163	CGCACGGGGTGTAAGTATGT	60.827	20	ACACGAACACGTACGACGAC	59.673	218	13
HR8F2OA01BUBY4_from_39_to_453	1	p2	(TG)11	22	136	157	CGCATGATCATTGTTTGTGA	59.074	20	CACACTACCACACGCACCTC	60.227	20	154
HQFKBVV01BJJSR_from_39_to_510	2	c	(AC)7atcacacacaacacaacacactacacccacacacatcacaataatacacaacgactaacacacacacaacacaacacaacacaca(AC)8gactacacacacacaacaagacacacaactta(AAC)7	168	211	378	CTAACACCACAAGCAACACAA	57.33	21	CGTACGTCGTCGTGTGTGTC	61.287	245	185
HQFKBVV01BX13Z_from_43_to_493	2	c	(GT)6tgtgtggtcgtggtgtggtgtg(GT)6	46	365	410	TTGGTTGTCGTGTTGTTGTG	59.027	20	GACGCACACACACTCGTACTC	59.404	21	201
HR8F2OA01EDV8P_from_39_to_490	1	p2	(TG)25	50	77	126	CGTGTGTGTGTGGTGGTATG	59.316	20	ACCACCGAACGACCTAACC	59.835	19	230
HQFKBVV02H96AF_from_39_to_464	1	c	(AC)6atacacacgcacgcacacgcgcacacacatacccacgaacgcacgcatcgcacgcagacacacacacgacgacatacggacacg(AC)7agagacacacaatcagacgtacgaacgcgtagcgcacacattaaccccag(AC)6	172	51	222	ACAATTAGACGCACGCACAC	59.794	20	TGCGTGTGCTAGTTCGTGTC	61.087	20	242
HR0103T02JMD9M_from_43_to_430	2	c	(CA)8acacacacgcgcgcacacacttcncacacgacgcacacgacacacagacatcggcacat(AC)8tgtacacacacaggacacgcacggcgacacat(AC)6(GC)6	147	163	309	CACAGAAAAGACACGCAGAGA	59.224	21	GTGTGCGCGTGTGTATGAGT	60.823	279	54
HR8F2OA01AY7AX_from_43_to_458	1	c	(CA)14acacgcagg(CA)7cgcagtgacgcgcgacacacatacacacgcacgcgcg(CA)14	116	65	180	CAGACATGTGCCACACACAA	60.209	20	TCGTGCCGTGAAGTAGTGTC	59.905	269	29
HQFKBVV01AVA31_from_43_to_419	1	c	(AC)10atactcacattcacact(AC)6gacgcgcgtgcgcacacaca(CT)6	81	74	154	GCACACACATGCACAGACAC	59.779	20	CGCGCGTGTGTAAAATAGGT	61.065	221	14
HQFKBVV02HJVY3_from_43_to_446	2	p2	(TG)7	14	343	356	TGCCGCGTGTTAGTTTATTG	59.764	20	TACACACACACGACGACGAC	59.183	20	138
HQFKBVV02IH3K8_from_39_to_432	1	p2	(CA)6	12	84	95	CACAACTTTTGCACCCACAC	60.049	20	GGGCGTGCTTGTCTCTGTAT	60.285	20	203
HQFKBVV02FQVXI_from_43_to_453	2	p2	(GT)10	20	364	383	CGCGCGTATGCTAGTTGTA	58.695	19	CGCACGACGTACTCAACGAC	62.86	20	164
HQFKBVV02H9XJI_from_43_to_569	3	p3	(ACA)5	15	434	448	GCATTAAACCAATAGGCACAAA	59.047	22	GTACCGTCCGTCGTTGTTGT	60.875	20	132
HQFKBVV01CTMP7_from_39_to_468	1	c	(AC)15gtgacacaaacacaccacccacgcacacacgtacatactactacagactacgcgtacacactacacacgtcttn(AC)7tacacacactacacatacgcacaca(AC)6	155	108	262	CGATCACGTGTGCTACACTCT	58.974	21	GCGACTTTGTGTTGGTGTGT	59.648	263	37
HQFKBVV02GCWZX_from_39_to_441	2	c	(GT)7ttgtgaa(AG)27	75	262	336	CGGGTGTGCGTGTTTATGTA	60.436	20	CACCACACACACTACGTACCTACTAC	59.067	271	132
HQFKBVV01D9WFK_from_43_to_636	1	p1	(C)10	10	306	315	ACACACCGCCGACTACCTAC	60.058	20	ACGTCGGCCAGTGTTAGTTC	60.179	20	292
HQFKBVV02FJ2W5_from_39_to_679	2	p3	(GTT)6	18	538	555	TGTTACGGTTGTTACGGTTACG	59.852	22	GAACAACAACAACGAACTAACG	57.423	22	256
HQFKBVV01D5Z6R_from_43_to_438	1	c	(AC)6aaacacaaacacg(CA)6cg(CA)11cgacgtgcncagacatacacacgcacacgcgcttcgacgcgacacactagacacagacacacacaagcacacacacacgcacacacngacat(AC)6	165	45	209	ACACATGTGCAGACACACAGA	58.722	21	CGTGCGTGCGTGTATGTAT	59.193	267	0
HQFKBVV01CF5TG_from_43_to_425	2	p2	(TG)6	12	157	168	CGCGTATGTGTGTGAGTGTG	59.804	20	GCTTGCATGCGTACAAACAA	60.848	20	106
HQFKBVV02I7FYK_from_39_to_412	1	p2	(CA)8	16	50	65	ACGCGCACACACTCAGAC	59.581	18	CGTGCATGCTTGTGTTTCTG	61.47	20	109
HR8F2OA01DQK2X_from_39_to_484	1	c	(ACA)5caacaacgacaatagcaacagcaacaacacacaacaaagtaaacacacataacaat(ACA)9	98	131	228	ACATCATCAGGAGCCCGTAG	60.096	20	ATGTGTTGGTGCTGCATTGT	60.04	295	10
HR8F2OA01C9XGK_from_43_to_522	1	p3	(TTG)5	15	118	132	GTTGTTGCCATTGGTGTTGT	59.318	20	AAGACAGAACAGCAGCACACA	59.682	21	173
HQFKBVV02JZ10W_from_43_to_431	1	p2	(CA)6	12	24	35	TTAGATCGCAATTTTCCTTCA	57.533	21	TGCGTGTGTGTGATGTGTTT	59.622	20	187
HQFKBVV02JXJHD_from_43_to_444	1	p2	(AC)7	14	73	86	CACGCACACATACGCAGTC	59.911	19	CGTCGTGTACTCGTCGTGTC	60.381	20	249
HQFKBVV02H2Q24_from_43_to_490	1	c	(TCT)13ttctctcttctctcttcttcttctcttctcttctctcttcttctttctctcttctcttcttn(TC)10t(TC)15tactcctctctctcta(CT)8cg(TC)11	208	67	274	TCCTACTCCTACTCCTACATTTACTCC	58.837	27	GACGAGAAGAGAGGTAGAGAGAGAC	58.53	25	300
HQFKBVV02FO0GW_from_43_to_453	1	c	(GT)6atgtctgcgtgtgcgcggcgtgcgtgctgcgtgtctgtgttgtgtgtatggtgtgcgtgtctgtgtcatgtgcgtgtgcgtgtgtgtct(TG)6tatgtgcagtgtgtgc(GT)6	141	86	226	TTGTGTCTGTGTGTATGGGTGT	58.831	22	CAACCAACTAGTCGACACTAGCA	59.497	23	297
HQFKBVV01DSUIU_from_43_to_427	2	p2	(AC)6	12	346	357	GCGTGCATGCATACTCACA	60.458	19	CAGCCACGTACGTTATATGTGT	57.683	22	291
HQFKBVV02I34WO_from_44_to_643	1	c	(TACG)5tagtagtgttacgtacgtactactcgtcgtttagtttagtcgtcgtacgttcgttccgttacgtaacgtaggtaggttaggtac(GTA)5	119	364	482	TTCGTCGTTACGTTCGTTTC	58.822	20	ACCTACCTACCCGTCGTCGT	60.817	20	295
HR0103T02IWNJB_from_43_to_449	1	c	(TG)8ctacgcgttgtcgtgttagtgtgtgcgcgngtgcgtgtgtgtgtgc(GT)8	78	78	155	GCGCGTGCGTGTTTATGT	61.871	18	ACGCGACCACACACACTAGA	60.381	20	146
HR0103T02HTD1C_from_39_to_417	2	c	(CA)6tgcgcgcacacacaagaacatgcgtccgcgcgcacactctcaaactggtgcacgcg(CA)8	84	265	348	GCGTGCGCACTTACACAA	60.635	18	CGTGTATGTTTGGTCTGTGTGTG	61.332	23	211
HQFKBVV02G5W5Y_from_39_to_432	2	p2	(AC)7	14	250	263	AACACACACAACACAACACAACA	59.917	23	CCTTGTAGAGAGCCCGACAC	59.867	20	180
HR0103T02F3IHU_from_43_to_393	1	c	(CAA)13taacaacaacaaaacaactacaataattg(CAA)6taacaacaacaataacagcaacactaacagcaacaacaacaataacaacaataatgacaacc(ACA)8	172	33	204	ACATAAGAGAACAACAACAACAATAAC	57.108	27	AGTCACGCCCCGTCATGT	62.636	291	3
HQFKBVV01DEQ58_from_39_to_455	2	c	(GT)13ggtc(GT)8c(GT)11c(GT)6	82	244	325	CGTGTTGTGTGTCGAGTGTG	59.811	20	CCGACGACGACGTACGACTA	62.229	148	214
HR0103T02I8MSZ_from_43_to_269	1	c	(AC)16ttacacccgtgtgcacactctca(CT)12cacgagcg(CA)6	99	34	132	CACGCACACCTACACACACA	60.276	20	CCTCGTGTGCTTCGAGAGA	60.278	217	0
HQFKBVV01AT0VT_from_43_to_548	1	p2	(TG)7	14	173	186	ATTTTGTATGGGCCACATTG	58.214	20	GGTTTTTGCATGGTTTACAGG	59.37	21	208
HQFKBVV02JLEPW_from_43_to_475	2	c	(TG)19tc(GT)6	52	301	352	TGTGGTGTGTGTCGTGTGTC	60.097	20	CTACGAGACGAACCGAACC	58.301	19	179
HQFKBVV02H82GM_from_43_to_476	2	p2	(TG)8	16	314	329	GCGCTCAGAGTGTGTGTTGT	60.104	20	GGTCGCGCAACTTACTACCT	59.406	20	133
HQFKBVV01AUPCQ_from_39_to_536	1	c	(AAC)5aataacaacaacaagaacaacaataacaggag(CAA)5catcaacaacaacaacgacaacattaacaacaacaacatcaacatcaacaacaataactg(CAA)5aagcaacaacaataacaacaaaacacacaacatcaacaacaacaacatgcaacaataacagcagcaacagcaat(AAC)5	226	47	272	GCAACAAGAAAAATAACAACATCAT	58.608	25	AGTGTTGTTGTTGCTGCTAAAG	57.333	300	11
HQFKBVV01B9V52_from_43_to_564	3	p3	(TGT)9	27	325	351	TTTCGTTTATTTCGCGTGTTT	59.653	21	CGACACACCACAACACAACA	60.088	20	144
HQFKBVV01CJWAC_from_43_to_478	1	c	(CA)7gactaaacgngacacggcactactcgacgcgacaacacggacg(AC)9	75	118	192	GCGTGCACACACTCTCACTC	60.696	20	CTACGTCGTTCGGTCGTATG	59.22	20	210
HQFKBVV02J29PV_from_43_to_431	1	p2	(CA)15	30	44	73	ACACACGATCACGCACACA	60.855	19	CGTGTCGTCTCGTACCGTAG	59.385	20	164
HQFKBVV02FWG0I_from_43_to_440	1	c	(CA)6tgtatagacagacaaatacacacacgcacgcgtatacacaaacgcgtg(CA)6	72	101	172	CGCGCAACATTGACACATAA	61.653	20	GTGTGTGTGTGTGCGTGTGT	60.177	292	9
HQFKBVV01BNO7Y_from_43_to_419	1	c	(TG)6tatgtgc(GT)10c(TG)8atagagagtgtgcgcacgcatgtgtgtgtgtatgtgcatgtgcgtacgtgtgcacacgcgtgtttatgtgcacgcgagtgtgtatgtgcgtntctgc(GT)6	165	136	300	TGTGTGTACGCGAGTGTGTG	60.437	20	CGCTGCACTCACACATACAA	59.483	20	250
HQFKBVV02FUR0O_from_43_to_480	1	p2	(CA)8	16	39	54	AACACACACGCACACACAGG	61.784	20	GGTAATTGTCGCGTGTGGTC	61.368	20	224
HQFKBVV01AJT9Z_from_43_to_574	2	p3	(ACA)5	15	319	333	AAACGACGACAACCAGAAAAGT	60.075	22	TTGGTCGTTAGGTTGTTGTGTC	59.936	22	193
HQFKBVV02JHD63_from_39_to_503	1	p2	(CA)9	18	101	118	CGCATGCACTCACATACACA	60.347	20	TCGTTGTTCGTAACGGTGTT	59.097	20	168
HQFKBVV02GCWS8_from_43_to_522	1	p3	(TTG)5	15	50	64	TGCTGTTCTTGTTGTTGTCGT	59.4	21	CATTAACAGCACACACACACAT	57.051	22	178
HQFKBVV01EG176_from_43_to_544	2	p2	(CT)15	30	209	238	TCCTCCTCCTACTCCTGTTACTAC	57.226	24	GAGAGAGAGAAGAGAAGACGAGAC	57.29	24	187
HQFKBVV01EGGHF_from_39_to_433	2	p2	(AC)6	12	359	370	CTACGCGACACGACCACCTA	62.229	20	GTGTGCGTGTGTGTTGTTGT	59.073	20	112
HQFKBVV01D3HV1_from_43_to_558	2	c	(TAC)8gtacg(TAC)11	62	416	477	CCATCAAGTACGTCCAAGGTC	59.463	21	AGTAGAGACGTAGACGAGAGAGAGTAG	57.534	226	282
HR0103T02I856B_from_43_to_473	1	p2	(CA)6	12	121	132	ATAAACAAACGCGTGCACAT	59.115	20	GAAGTCGTGTGTGGGTGTGT	59.469	20	222
HQFKBVV02H0CJP_from_43_to_344	1	p3	(GTT)6	18	176	193	CCAAATTTGCTGCTATTCCTGT	60.489	22	CCCGTCATGACAACAACAAG	60.001	20	228
HQFKBVV02GF7F3_from_43_to_518	2	p2	(AC)11	22	393	414	ACACCGACACGAACCTTACA	59.06	20	CGTTGGTCGTACGTCGTAGT	58.728	20	138
HQFKBVV02JANSC_from_43_to_510	2	p2	(AC)6	12	248	259	CAGCACAACTACAAAATAAATCACAA	59.567	26	CGTCGTGTGTGTGTGTGTGT	60.168	20	204
HQFKBVV02I6VRM_from_39_to_412	2	p2	(CA)7	14	250	263	TTACATGCTCATGCGACACA	59.859	20	GTGTGCATCCGTGTGGTGT	61.574	19	262
HQFKBVV01EB0CV_from_43_to_561	3	c	(AAC)5gaaacacg(ACA)5	38	430	467	CAACAACAATAATAACAGTAGCATCAA	58.731	27	TTGTTTGTTGTGTTCGTTGTTTA	58.238	297	210
HQFKBVV01CD2LO_from_39_to_657	2	c*	(GTACG)7(GTAC)5*	50	527	576	GACAACGACACGGGGAATAG	60.375	20	ACCGTACCGTACCCGTTACC	60.904	20	293
HQFKBVV02HSN3A_from_43_to_508	1	c	(GTC)5gtacgtcgtcgtacgacgtacgtc(GT)7	53	324	376	CGTTCGAGTGGCTGTTGTTA	59.904	20	CGCACACAGAGAGACGACAC	60.685	231	188
HR0103T02JUDHB_from_43_to_556	1	p3	(AGA)5	15	230	244	TTGAGATTCTTCCCACCAAGA	59.656	21	CCTCATGCTTTTCTCTTTACTGC	59.573	23	266
HQFKBVV02F1QGZ_from_39_to_732	1	p4	(TAAC)7	28	520	547	CGTTAAACGTAAACTACACCACTAAC	57.64	26	TACCGACCGTCTACCGTACC	59.875	20	237
HQFKBVV01DVND8_from_43_to_432	2	c	(AC)11atacgtgcacatacacatg(CA)7	55	284	338	CGCACACACAAACACAAACA	60.245	20	AGTCGAGCCCGTCACTTGT	60.878	199	184
HQFKBVV01ESV1K_from_39_to_432	1	c	(GT)6gagtgcgtttgtgcagtagta(TG)6tttgagcaagcaagcgcgcgcgtgtttgttan(GT)7gagagagngtgtgtgcgta(TG)8	126	37	162	GCACGTGTCGTTGTGTGTGT	61.8	20	CCAAAACACGCACTCTCAAA	59.881	183	6
HQFKBVV02G02NS_from_39_to_440	1	c	(AC)8atgcatacacccacgagcgtgcacatacacaca(CT)10(CA)8	85	48	132	CGTAAATGCACACGCACAC	59.762	19	CGTGTCCTGTGTTTGTCTTTG	59.245	211	24
HR0103T02G1P3T_from_39_to_466	1	c	(CA)8tgcacgcacgcacgtaccacacgcacacacacgcacacatacagaaacgcacagacaaggacg(CA)9	97	123	219	TGCAGGCATACACACACAGA	59.894	20	GGTGAAATTAGTCAAGGGTAACG	58.983	23	267
HR0103T02IT9YI_from_43_to_477	1	p2	(AC)17	34	66	99	GGCAACCTACGGAAACACAC	60.419	20	GGTCTTTGGTGTGAGCAGGT	60.159	20	150
HQFKBVV01EQ2PT_from_39_to_505	2	c	(AAC)9acccacccacacacacagacgcag(AC)10	71	293	363	CAACAACACCACCACTAGCA	58.172	20	GTCGGTGTGTGTGCGTGTAT	60.52	251	179
HR0103T02JB59S_from_39_to_418	2	c	(AC)7gcacacacaaacacgcacccgcgcatgcacacacttaccgacacatacacacatgtgcgtgcgt(AC)8gcacactagtgtg(CA)7cgcttgcat(AC)7	144	127	270	CACACAGGCACACAAGCAC	59.922	19	GCGTGTATGCGATGTGTACG	61.164	241	70
HQFKBVV02H4GNA_from_39_to_521	1	p3	(GAC)6	18	369	386	AACAGGCATTGGAACCTGAG	60.111	20	GTCGTCGTCGGTGTAGTACG	59.239	20	292
HR8F2OA01DVA46_from_39_to_469	1	c	(AC)6gcacgt(AC)6	30	45	74	CAAACACACACGTACAAACACA	58.074	22	GTAGTCTCGTGCGTGCTGAC	59.654	183	0
HQFKBVV01AW2Z9_from_43_to_458	2	c	(GT)7cgngtgtctcgcgtgccgccgtgtcgtgtctgtgtcgtcgtgtgtagtgcgtgtgtgtgtc(GT)7cgtagtgtgtgtgtcgtgtcgtgta(GT)7cggcggc(GT)7	149	188	336	GTGCGTGTGCGTGTCTATGT	60.823	20	GAACGAACCAACGACGTACA	59.615	20	248
HR8F2OA01AN5EX_from_43_to_499	2	p2	(GT)6	12	348	359	TGTTCGTTGTCGTGTGTGTG	60.251	20	CGTTCGACCACGAATACTCA	59.716	20	201
HR0103T02FOPZS_from_43_to_590	1	p4	(ACAA)5	20	279	298	CCTCCCGGATTTGAAGAAGT	60.434	20	GCGGTTGTGAGGTACATACG	59.076	20	230
HQFKBVV01DRTNH_from_43_to_446	2	c	(TG)7gtcgcgtgcgtgcgtgngtgcgtgtgatgtggtgtgtgtgtgngcgatgtg(GT)7agngtntgcgcgacgngtgtgtagtagtgtgtgtagtgtntc(GT)6	133	198	330	GTCGCGCACATAGTGTGTTT	59.794	20	GACACCGACCACGTACACAA	60.487	20	217
HQFKBVV02HYN72_from_43_to_532	1	p3	(TGT)7	21	101	121	TTTTGTTGCTGTTGGTGGTC	59.591	20	CACAACACACACACACACACAC	59.448	22	296
HQFKBVV01D47T3_from_43_to_337	1	c	(TG)11ttgtgtgtgtgcatgtctctctctc(TG)11cgtgcatgcgcgcgcgc(GT)7agtn(TG)10tn(TG)9	144	44	187	GTGCGTGCGTGTGTGTCT	60.565	18	GTGCGTCGTCGTAGAGACC	59.436	19	274
HR8F2OA01ARPOI_from_43_to_509	1	p2	(TC)7	14	78	91	CTTTTCCTTCTCCATCTCTTCTTA	57.476	24	GAAGTACGGAGTAGGAGAGGAGT	57.257	23	300
HQFKBVV01DW1WJ_from_43_to_518	1	p2	(GT)6	12	348	359	TTGGTGGTGGTCTGTCGTTA	60.001	20	ACCAACCGAAACGAACGTAA	60.399	20	222
HQFKBVV02I7KP7_from_39_to_570	2	c	(AAC)5att(CAA)6cagacaacaacagcgtactat(AAC)10	87	278	364	AACAAAGCACCAACCACAAAG	60.06	21	TTGTTGTTGCCGTGATTGTTA	60.022	21	293
HQFKBVV01A2L1Q_from_43_to_531	2	p2	(GT)6	12	343	354	GTCGTCCGTACGTTGGTTTC	60.419	20	CCGACCACACCAACACATAC	59.726	20	213
HR0103T02FSNTX_from_39_to_558	1	c	(TTG)6ttctttccattgttattgta(GTT)5gtg(GTT)5	71	97	167	TGTTTTATTGTGGTTGTTGATGTG	59.706	24	CAATAATAACAATCGCAACAGC	57.456	22	236
HQFKBVV01AVXR4_from_39_to_490	1	p2	(GT)7	14	271	284	GATTGTCTCCCCTGCCATAA	59.894	20	GCCAGTTTGATGCAATGATG	60.08	20	219
HQFKBVV02J2Z63_from_43_to_501	1	p2	(CA)7	14	135	148	TCCGCACGCACACTATACAC	60.753	20	GTCGTCCTAGTCGTCGTGGT	60.182	20	103
HR8F2OA01EM2CN_from_43_to_575	2	c	(TCTTC)6ttctcttcgtcttcttcg(TTC)5	63	388	450	TCGTCCTACTTCCTATCGTACTCC	60.044	24	AACCGACCGTACCGAAGTTA	59.494	20	149
HQFKBVV01EIVAG_from_43_to_537	2	p3	(AAC)8	24	243	266	AACAAACCGCAACAATAACAA	58.136	21	TTATGAAATCATGATGTGTGTTGTA	57.104	25	172
HQFKBVV02JOQE4_from_43_to_466	2	c	(GT)7ntgtgttgtttttttggngtgtgtcgtgtgcgactagtgttgttgtgtgtgc(GT)8	82	248	329	GTGACGTGTCGTGTGGTGTA	59.015	20	GACGACCGACCAACCACTAC	60.431	20	264
HR0103T02FVVWE_from_43_to_436	1	c	(TG)6cgtgtgcgtgcgtgcgngtgcgtgtcgtntgc(GT)7	58	223	280	GTGCGTACATGTGCGTGTC	59.756	19	GCACACAGCCAACACACAG	59.922	19	224
HQFKBVV02JWG8Q_from_39_to_471	2	c	(AC)7ctaacacgagccgcgcgcacgcgcgccacacacacacgcacgaccgacacacncgacactactacg(AC)6	92	275	366	ACACACCGCACACACACATA	59.486	20	GGTGGTGGTGGTGTGGTC	60.739	238	176
HQFKBVV02GQYOT_from_43_to_448	1	c	(GT)9gcgc(GT)12	46	43	88	GTGTGTGCGTGAGTGCGTAT	60.823	20	CGCGTGTCTCAACAACACAC	61.417	20	205
HQFKBVV02FMGC9_from_43_to_446	1	c	(TGT)5tggttgc(TTG)5tgttgctgttgcttgttgtgttgtgttgntgttgctgttgtgtgttntgtntgc(TG)9	109	77	185	TGTTGTTGCTGTTGTGTTGTT	57.712	21	TACAAAGCAGCCACACTCAC	57.469	20	254
HQFKBVV01ESJZS_from_43_to_458	2	p2	(CA)9	18	338	355	GATGTCGCACGCACACATAC	61.197	20	GTCGTCTCACGACGTTGTTC	59.315	20	222
HQFKBVV01APVPQ_from_39_to_550	2	c	(GTT)7attga(TGT)5ta(TTG)5ttattattgttgttgttattttgctattgttgttgtgttgttttgtgttgttgtgttgtgttgttcngctg(TGT)11gttg(TGT)12	202	226	427	TTGTCTTGTTGTTGTTGCTGTATC	59.246	24	AACAACACGAAATCTAACCAAAAA	59.047	24	288
HQFKBVV02HXEC2_from_43_to_525	2	c	(CAA)6cagcattcagcaacaataact(ACA)6caacnggcaacaaaacaatacaaaataactatacaacacaat(AAC)5	114	302	415	AAACACACACACAATAAAACATAGCA	59.813	26	TTGTTGTTGTGCCTGTTAATG	57.212	21	289
HQFKBVV01BAS6X_from_43_to_630	2	c	(ACA)5actaacaactaaacaacaaca(AAC)5aaacaactacaacaacaacg(AAC)7	92	311	402	CACAACAACAACACGACAACA	59.093	21	GACCGTCCCGTACCTGTTC	60.379	282	222
HQFKBVV02JEA3Q_from_39_to_440	2	p2	(TG)7	14	271	284	CGCGCGTACGCTATTTTT	60.002	18	ACACACAAACGCATCACACA	59.622	20	231
HR0103T02GGN3F_from_39_to_453	1	c	(CA)6cggttgcacacaaacgacacacacgcgtacgcgcag(AC)6agtacactcacgcaccactacacacatacg(CA)12	114	184	297	CGACTGACACACGGCATTAC	60.183	20	CGGGTGGTTGTTGGGAAC	62.219	279	86
HQFKBVV02GIFR9_from_39_to_584	2	p6	(CTTCTC)5	30	231	260	TGCTCCTCCTCCTCCTACTAA	58.161	21	GGAGAAGGAGAACAAGAATGAGA	58.978	23	180
HR0103T02I99M2_from_43_to_439	2	p2	(AC)7	14	302	315	ACAGCAGCATTACCAACAGC	58.955	20	ACTCCCTGGTGTGCCTGTAG	60.174	20	245
HQFKBVV02FLU9R_from_43_to_479	1	p2	(GT)8	16	204	219	CGAACCCTGAATGGGTAAAA	59.795	20	GACACGTCGACACACACACA	60.267	20	231
HQFKBVV01CBIDF_from_43_to_531	1	c	(AAC)10acaactacaa(AC)9	58	174	231	AGGAACAACAGGGAACAACAA	59.482	21	TTGTGTGTGTGTAGTCGGTGA	58.61	212	48
HQFKBVV01BHKIM_from_43_to_458	2	p2	(CA)9	18	256	273	AAATACACACGCGTGCAGAC	59.794	20	GTTCCTGCGTCTTGTGTGTG	60.357	20	104
HQFKBVV01EKDRO_from_43_to_440	2	c	(CA)6ctcacacncaacacgcacgcacgcacacactcacacacacgcacccatgcacacagactancg(AC)8gacgacacacacgacacacgactacgtcgacgtacacacaccactacgaccacacgacgacgacacg(AC)6	170	185	354	CACACACTCTGACATGCACAC	58.722	21	GTCGTGTGTGTGGTGGTACG	60.983	259	132
HQFKBVV01BEB0M_from_39_to_435	2	c	(GT)10cgtgcgtgtaggttgt(TG)6cgtc(GT)13	78	284	361	GTGCACGCGAGTGCGTAT	62.088	18	CGCACTACACGACACACACA	60.437	20	292
HQFKBVV01CF64C_from_43_to_396	1	c	(AAC)5aatagat(ACA)5agaacaacaacaactacatcaacaacaagaacagaaacatcaacag(CAA)5taatacataat(AC)8atacaaaacaacacacacacaacacacatcacacaacaacataccatagcaaagcacacacaacaacg(CA)8	209	63	271	GCAGCAAAAATAACAACAACAA	57.963	22	CACACCACGACTTGCTCACT	59.94	299	18
HQFKBVV02I4FNU_from_39_to_468	2	p3	(ACG)5	15	375	389	GCCATGACACACACACACAA	60.053	20	CGTCGTCGTCGTAGTCGTAG	59.534	20	279
HR0103T02IXZQ5_from_43_to_520	1	c	(AAC)6agcaacaattacaaaaataacagcatctgcagcaacaacagtaacaccaacaaaaccaccaccaacaacagc(CAA)5	105	63	167	CAACAACAACATTCACAACAACA	59.444	23	GCTGCATGTTGCTTCTTCTT	58.256	247	19
HQFKBVV01BKMY2_from_43_to_449	2	p2	(GT)7	14	308	321	GTGTGTATGCCGTACGTGTG	58.496	20	CTTACAACAACAACACAACGACTA	57.085	24	287
HQFKBVV02HRIFA_from_43_to_448	2	c	(TGT)5ntgtgttgttgt(TG)6	39	292	330	TTGTGGTGTGTTGTGTGTGTG	59.985	21	CTCGTGTGCGTCGAGAGAC	60.789	19	198
HR0103T02G6WB0_from_43_to_586	1	p2	(AC)7	14	320	333	CAAACAAACAACAACACTACACACA	59.951	25	CCCGTACCCGTACCACTACT	58.862	20	224
HR0103T02JGAGK_from_43_to_481	1	c	(GT)7ttgtgtgtgagcatgtgtgtc(GT)7gcgcgtcgcgtgc(GT)6cagtgtgttgcgtgtttcgagtgtgacagtggcgtgttgtcgtacgtgtgtcgagttcgcgtgtgtagc(GT)6	155	48	202	GCATGCACGTGTGTGTGTG	62.019	19	ACCGGCTACGACTACACGAC	60.201	299	25
HQFKBVV01APGXO_from_43_to_511	1	c	(GT)6cgtgtgt(GTC)5	34	235	268	TTGGTCTATTTGCTATGTCGTGTT	59.958	24	ACACACGACGACGACACACT	60.282	20	290
HQFKBVV02ITABK_from_43_to_516	2	c*	(TG)8(TGT)6*gtg(TGT)8gtgttagttgttgtttgt(TTG)12	113	303	415	GAGTGTGTGATGCGTGTGTG	59.772	20	ACCACCACCACGACTACGA	60.013	19	205
HQFKBVV01BUPDP_from_43_to_507	1	p2	(CA)9	18	46	63	CACGCATACACACGCACTC	59.911	19	CGTGTACGTCGTGTCGTTTC	60.222	20	295
HQFKBVV01BBHLG_from_43_to_585	1	p3	(GTA)5	15	448	462	GCATTCAGGTCTCCGGTCTA	60.218	20	CGACGACGTACACTACTACGTAAC	58.055	24	296
HQFKBVV02G39I9_from_39_to_505	1	c	(AC)16gacgcagacacgctactcgcgtnaccacacacgagac(CA)6cgcgcacacacgaccacgcaacgctaagtaccacgcgtcgcacacacttcttcacacacag(AC)11gcacgcacncacacacgtgcncacatacacg(AC)6aacg(CA)6	223	64	286	TGCATGCACATACATACACACAC	60.384	23	AGTTGTTGGTAAGTTGTCGATAGTC	57.929	25	292
HQFKBVV02IRSM5_from_39_to_477	2	p3	(ACG)5	15	340	354	GCACAGCACAACACATCACA	60.382	20	TCGTCGTCGTCGTACGTAGT	59.39	20	204
HR0103T02ISKOQ_from_43_to_421	1	p2	(GT)7	14	164	177	ATGTGTGTGGGTGTGCGTAT	59.758	20	ACAAACACTTGCGTGCAAAC	59.812	20	145
HR8F2OA01B3J5R_from_43_to_487	1	p2	(CA)7	14	205	218	ACCTACCGAACGGACCTACC	60.247	20	GTCTACGACGCGTGTTGTGT	59.826	20	198
HQFKBVV01AUZCB_from_39_to_471	2	p2	(AC)7	14	367	380	ACGTGTATCGTGCCGACTC	59.723	19	CGACGTCGTAGTCGTGTGTG	61.423	20	159
HQFKBVV01B19SZ_from_43_to_439	2	c	(AC)8gtacacacag(AC)6	38	244	281	ACGCATGCTCACACAAAAAC	59.77	20	AGCATGCTGTGTGCGTAAGT	59.545	189	191
HQFKBVV01BT49X_from_39_to_513	1	c	(CA)7aacacacgcgcgcgtacat(AC)6	45	365	409	TGCTCACCGAACAAATGAAA	60.234	20	CGTGCGTGTATGAATGTGTG	59.615	20	161
HR0103T02HDWKW_from_43_to_543	1	c	(AC)8gtgtcg(CA)18cgaccacgacaccaccacacgcacgacg(AC)7gacacg(AC)6	118	79	196	TGTGCATACACACACACATACG	58.995	22	TGTGGTACGTTCGTCGGTTA	60.027	20	277
HR0103T02H7DPX_from_39_to_461	1	p2	(CA)8	16	103	118	CACGCCACACATAACACGTA	59.071	20	GTCGTGCGTCGTCGTAGTG	61.542	19	255
HR8F2OA01ARWZG_from_43_to_461	1	p3	(GTT)5	15	59	73	CTGTTGTTGTTGCTGCTGTT	57.534	20	CACACACATACACACACACCAC	58.217	22	190
HQFKBVV02F95J4_from_39_to_459	1	p2	(CA)6	12	130	141	CGCTCACGCACACAAAGATA	61.009	20	TTTGTCCTACGCGTGTGTGT	60.222	20	163
HR0103T02IGVYT_from_43_to_573	2	c	(TCT)9cttcttcatcatcttcttctgttcttctcttcttctcttcttctcttcttctcttctta(TTC)6	104	228	331	TTCCTTTTCGTTCTCCGTTCT	60.228	21	GGAGAGGAGAGAGAGAGTAGAGAGG	59.819	25	297
HQFKBVV01A0YAA_from_43_to_446	2	c	(AC)8ctgacgcag(AC)6	37	271	307	ACACGCACTTCGTACACTGC	59.977	20	CAGTCAGCCCGTCATCATAC	59.116	273	130
HQFKBVV02F459X_from_39_to_583	2	c	(ACA)6actaact(AAC)11aaaacaaacaacac(ACA)5	87	328	414	CAATTGGGCGACAACAATTT	60.732	20	TACGTCGTCGTTCGTTGTTC	59.764	205	302
HQFKBVV01EXFOC_from_39_to_487	1	c	(CT)10(CA)11tg(CA)8cgcacacgcacacacacacncacg(CA)6	96	37	132	CACTTGCACAGACACACACACT	59.902	22	TCGACGACCTTACGTGTTACC	60.045	207	0
HQFKBVV02IW1KS_from_39_to_442	2	p2	(CA)7	14	323	336	ACACGTGACGTCTGACACACT	59.264	21	GGCACGTGTATGTGTGGTGT	60.366	20	204
HQFKBVV01EODUH_from_43_to_483	2	p2	(GT)6	12	215	226	GAGTCCCAGCGTGTCTGTGT	61.368	20	GACGACGACGACGACACTAC	59.341	20	217
HR8F2OA01EJP97_from_43_to_551	1	c	(TTG)9cta(TTG)5	45	83	127	GGTGTTGTTGTTGCTGTTGAC	59.101	21	CAACCAAAACAACATCTTCAAA	57.721	22	211
HR0103T02GKAXI_from_39_to_508	1	p2	(AG)9	18	346	363	CATGTTGGGAATCGTGAGAA	59.496	20	AAGTGACGAAGGTCTAGTCAAAAA	58.569	24	279
HR8F2OA01BRGPD_from_43_to_513	1	c	(GTT)5gtg(GTT)7gtat(TTG)9ata(TTG)7ttattattcc(TGT)14	146	82	227	GTTGGTCCCTGCAAATTGTT	59.836	20	CTGCAGCAGACTGACAGACA	58.846	20	284
HQFKBVV01EB2XP_from_43_to_568	2	p3	(CAC)6	18	475	492	CGAACCAACAACACCAACAC	59.897	20	CACGTCCCGTCATTGTTTTT	60.786	20	160
HR0103T02FYB23_from_43_to_471	1	c	(CT)8cacacgcacacacacacttagacacacacacatgtacatacact(CA)11	82	300	381	CAGGGGTCCTTCCAATACAA	59.784	20	CATGTGTGTGTGAGAGAGAGGAG	59.956	155	260
HQFKBVV02GAP4H_from_43_to_540	1	c	(AAC)6agcaaacaaaaccaacaacaacaacaccaccaacaaaaacaacaacagcaat(AAC)7aataacaccaa(CAC)6	120	77	196	TTCGATTGAATGAACCAATGAG	59.938	22	TTGGTGTCGTTGTTGTGTTG	59.027	20	255
HR0103T02G3A4B_from_39_to_447	2	p2	(CA)6	12	351	362	CGTCGTGACCAAACAAACAC	60.049	20	CGCACGCACGTAGGTGTA	60.493	18	141
HQFKBVV01AMKH8_from_43_to_593	2	c	(TTG)7tattgttattagttgttgttgtttattt(TTG)6ttcgtagttcgttttgtcgtactgttgttgttgttgctatcta(TTG)5	125	313	437	TGTGTTGCTTTTGCCATTGT	60.157	20	CCAACAACAACCAACAAACA	57.898	20	262
HR8F2OA01AQ4GV_from_39_to_657	1	c	(GA)10a(AG)23gag(GA)11	92	81	172	CAATGAGGAAAGGTTGGTGAA	59.956	21	GGTAGTAGGAGGTCGTTGGTGT	59.433	213	42
HQFKBVV02H6LMK_from_39_to_520	2	c	(TCT)8ctctcctcctcttctctcttctctgcttcctcctcccn(TC)7tn(TCT)5	93	321	413	CCTTCTCATTCCTCCTTCTCC	59.266	21	CGACTGCTCACTACGCTCTG	59.946	260	183
HQFKBVV02I36WJ_from_39_to_434	2	p2	(GT)8	16	322	337	GTCGGTAGGGAGCGTGAC	59.212	18	TCACCACACACACACGACAC	60.097	20	126
HR0103T02FUIYD_from_43_to_564	1	c	(CAA)8taacaacaacatcaaacaataacaaaaacaacaac(ACA)5	74	53	126	CAACAAGAACAACAACAGCAACT	59.383	23	TGTCGTTTGTTATTACGCTGGT	59.58	286	4
HQFKBVV01DS9M8_from_43_to_467	1	c	(GT)8agtgtgtgtgtgcgtcgtagtgtagtgtgcgcgcgtc(GT)7agtgtgtgtc(GT)6cgtacgttacgttgttgt(TG)17ttgtgtgtgtgtcgtcgtcg(CGT)11	194	208	401	GCGTAGTCTGTACGCGAGTG	59.688	20	GACCGAACGAACCGAACT	58.643	18	238
HQFKBVV02GXZEW_from_43_to_517	1	c	(AC)8g(CA)9cgcacacaccacacgcact(CA)10gacagtgaca(AC)6tacgtacacacacgacgcgcg(AC)7	131	35	165	CACAAACACACACACATACACACA	60.341	24	CGTTCGTTGTGTCGGTAGTC	59.213	245	8
HR0103T02IN1TM_from_43_to_408	2	c	(TG)6cgcgcgtgcgtgtctttgcatgtctgtgtgtgtga(GT)8	63	280	342	GCATGTCTGTGTCTGTGGCTAT	60.209	22	CAACACACACGCAAGCAC	58.3	270	96
HQFKBVV01E1F6U_from_43_to_555	1	p1	(A)11	11	170	180	TGCCAAGCTTTTTCCAGATT	59.823	20	TAGCAAGTGTGGCGTGTACC	59.788	20	268
HQFKBVV02GCKJM_from_43_to_540	3	c	(TTG)5(GTG)6ctgctgctgctggtgttggtggtggtggttgtggtggtgttgttgctgttggtagtgttgttgtta(TTG)8	123	278	400	GTTGTGGTGGTGGTGTTGTT	59.179	20	ACCCGTCCACCAACAATAAA	60.088	20	251
HQFKBVV02IEAQY_from_39_to_446	2	p2	(CA)19	38	294	331	CACTAGCGTGCACACAAACA	59.53	20	AGTTGTCGATGTCGTGTCGT	59.183	20	273
HQFKBVV01BIXMI_from_39_to_478	2	c	(CA)10ctacgtacgacgacgacactctctactactactctactactctctct(AC)9	85	250	334	GCGCGTCGACACACTACA	60.658	18	TGGTCGTCGGTGTCGTAGTA	60.175	20	208
HQFKBVV01CZG14_from_43_to_435	1	c	(TG)8cactcgcatgtgtatgtc(TG)13	60	27	86	TGTGTGTTTGCGCATGTGT	60.824	19	ACGCACACACGACACTTACC	59.673	20	201
HR0103T02HFSJ6_from_43_to_495	1	c	(AC)15gtacacacacatgtgcacacacacactcacatactatacgacgtcgcacacacacaacacacacacgt(CA)6	110	75	184	ACAGACCAGACACGCAGAGA	59.603	20	CCGGTCGGTTAGTAATTGTTG	59.388	297	17
HQFKBVV02JFQUC_from_43_to_497	1	c	(ACG)7accgaccgacgacgaccgaccgaccgacgaccgac(CGA)5cacacgacgtacgtacgacg(AC)6(CGA)8	127	282	408	ACGCAACTACTCGCACACAC	59.977	20	TCGTCGTCGGTCGTCGTA	62.528	279	157
HQFKBVV02IM1OV_from_43_to_424	1	c	(CA)8ccacacaaacgcgcacatgcactcgcgcgcgcacactctat(CA)8aacacgcacactgcactcgcgtcgcacacactg(AC)9gcgacactacncacacacacaacacgcacgcgcncacacactcg(CA)6cncgacatcg(AC)6	202	114	315	GCATGCACACACTGACACTT	58.264	20	GTCGTGTCGTGAACGTGTG	59.754	297	52
HR8F2OA01E0EP7_from_43_to_481	2	p2	(AC)7	14	327	340	CAATCCAAGTGCCACAACAC	60.008	20	TGTTCGTGACGTCGAGGTAG	59.897	20	163
HQFKBVV01DJRTL_from_43_to_442	1	p2	(CA)6	12	78	89	GCACGCGTACACTCACACA	60.552	19	CGTGCGTACGTGTGTTCTG	59.947	19	119
HQFKBVV01CB36L_from_43_to_319	1	c	(TG)7tatgtgtgtc(TG)6tctgtgtt(TG)10a(GT)6gcgcgcgtgcaggtctgtgtgtgtacgcgc(GT)7	121	82	202	GTGCGTGTTTGTGTGTGTGA	60.26	20	ACTCCCTCGTGTGCCTTGTA	60.711	20	232
HQFKBVV01A8J1T_from_43_to_416	1	c	(CA)6agcgcgtgcacacacacacgtgcacgcacacatacgtaaaacacgcacgcgcgtgcatg(CA)8	87	25	111	ACACACAGGCACGCACAT	59.724	18	GCGATCTGTGTATGTGGTGGTA	60.837	194	0
HQFKBVV02I2G8F_from_43_to_528	2	p3	(AAC)5	15	385	399	CACAACACACCACCAACACT	57.815	20	CGTTGTTGTTGTCTCGATGTT	58.689	21	147
HQFKBVV02IS8Q0_from_43_to_503	1	c	(ACG)5taacgtacgtacgtacgt(ACG)8acacacaacganananagana(AC)7tanatatacgacgacan(AC)6	121	307	427	CAACGGCGACAATCAGACTAT	60.147	21	TGTGTGTAGTCGTCGTGTGTG	59.246	293	165
HR0103T02IZAL4_from_39_to_417	2	c	(CA)7agcacacacacactcgcatgctcacacactt(AC)8	61	233	293	CACACGCACTCTCACACAAG	59.04	20	CGCGCATTATGTGTGTTGT	59.166	157	210
HQFKBVV01BESJU_from_39_to_673	1	p1	(C)11	11	195	205	CAAACCTTATCGCGCTTTTC	59.853	20	GGGTGACAACAACGGAGGTA	60.812	20	253
HR8F2OA01DGQTF_from_39_to_426	2	c	(CTGT)7ctg(CTGT)10	71	181	251	AATCTATCTGTTTGCCTATCTAATCTG	57.776	27	CGACAGACAGACGACGACAC	60.527	20	246
HQFKBVV01DMUEI_from_43_to_561	2	p3	(CAA)5	15	401	415	TGCAACAACAATGCCAACAA	62.103	20	TTGTTGCTGCTGAAGCTGTT	59.788	20	236
HR0103T02IHDDV_from_43_to_459	1	p2	(TG)11	22	100	121	TGTGTTGTTCACACGCATTTT	60.065	21	ACTGCACGACACGCACTAAC	59.977	20	171
HQFKBVV02IJJX5_from_43_to_436	2	c	(CAA)6taatagcaaaagcaacaacgataacaacacagcagcaacaacaacat(CAA)6	83	224	306	CACAGTACACCACACATCAACAA	59.445	23	CCCCGTCAATTGCTGTTATT	59.823	142	191
HQFKBVV01A1J3J_from_43_to_474	1	p2	(AC)7	14	102	115	CACGCAAGTGCATACACACA	60.385	20	CGTACGTGTCGTGTGGTTGT	60.546	20	294
HQFKBVV02I12BB_from_43_to_727	1	p2	(AG)13	26	135	160	GGAGGTTTGGAGGTGTTGAA	59.943	20	ACCGACGGAACGTACGAATA	60.386	20	217
HQFKBVV02G0TS9_from_43_to_440	2	c	(AC)9gcaggcacgcacacacacgcacacacgcacctgtgcacatacacgcgggt(AC)6	80	141	220	AGATGCTCGCACACTCACAC	60.063	20	GCGTGTCGTACTCGTGTGTC	60.39	266	28
HQFKBVV01D7LJ2_from_43_to_543	1	p3	(AAC)11	33	97	129	GCAACAACAAATGCAACATC	57.6	20	TGTTGTTACTGCTGCTGCTCT	58.891	21	162
HQFKBVV01CWLR7_from_39_to_438	2	c	(TG)11cgcgcgcgca(TG)11(AG)10	74	254	327	GTGTGCGTGTGCCTGTAACT	59.826	20	CGCGCTGTACTCACACAGAC	60.684	20	221
HR0103T02G6IU3_from_43_to_528	2	p3	(CAA)5	15	199	213	CAACAACAACATCATGAGTTACAAT	58.053	25	TGTTGTGTTGTTTGCTGTTGTG	60.685	22	120
HQFKBVV01DITPF_from_39_to_489	1	c	(ACA)6accacaacaacacacgcagcagcaacatt(AAC)6accaacaagaacagcagcagcaacaataacatcattaggagtcgtagcagtggcagcatctgcagcaccatt(AAC)6	155	32	186	CAACAACTACCACCACAACAACA	60.777	23	GGTTGGGGGTCTTTCATCTT	60.169	296	5
HQFKBVV02JHYXS_from_43_to_494	1	p2	(CA)7	14	62	75	AACACACGCACACACTCACA	59.818	20	GTGGTCGTAACGGTGTGTTG	59.922	20	225
HQFKBVV01ASQUK_from_39_to_496	2	p3	(CGA)6	18	212	229	ACACACACGCACACACACAT	59.516	20	GTCGCGTCGTAGTCGTGTC	60.49	19	296
HQFKBVV02JMDHC_from_43_to_464	1	c	(TG)10at(AG)7cgcacgcgcgcgcta(TG)6	63	93	155	CGTTTGTGTGTACGCGTGTT	60.674	20	CAGACGTGTGTGTGTGTAGGTC	59.151	295	48
HQFKBVV01CLL7C_from_39_to_289	1	c	(TC)8(AC)8aacacacaaacacatatacatacacacatacacgcgcacg(CA)8	88	35	122	ACACGCGTGCAAACACTCT	60.527	19	TCAGCCCCGTCCATAAAATA	60.281	179	12
HR0103T02HZBF3_from_39_to_588	2	p2	(GT)7	14	227	240	TGGTGTGTGTGTGTGTTGTTG	59.985	21	CGCGACACTACGACGACTAA	60.073	20	271
HR8F2OA01AXXL3_from_43_to_473	2	p2	(AC)6	12	267	278	CAGCCAACAAGAACAACAACA	59.79	21	TCGTGTGTGTGTCGACTGTG	60.426	20	209
HQFKBVV01DNM3C_from_39_to_576	1	p3	(CAA)6	18	74	91	CCAACACCACCACCACAAAC	62.151	20	TTGTTGTTGTTGTCTGGTTCAG	58.725	22	285
HQFKBVV01APL5W_from_43_to_577	2	c	(TTG)12ttctgtcgttgttgtttgttgtcgttgtc(TGT)6	83	361	443	GTTGTTGCTGTTGTTGTTGTGT	58.657	22	CAAACAATCTAACCAACCAAATAAAA	59.639	26	239
HQFKBVV02GGOSL_from_43_to_456	2	c	(AC)10gcacgtcggcggacactacacactacgacgtcgcaca(CT)10	77	287	363	GGTGCGCTACTCACACACAC	60.39	20	CGTGTAGTAGGTGGTGGTCGT	59.961	21	192
HQFKBVV01EM660_from_39_to_449	1	p3	(ACG)5	15	156	170	CACACACGCAAGCACACA	60.069	18	CGTCGTTCGTGTGGTGTC	59.689	18	234
HQFKBVV01DWYUH_from_43_to_576	2	p2	(CT)6	12	203	214	CCTCTCCTTCTCTTCTCACTCC	58.69	22	ACGAACGAAGACGAAGTACG	58.036	20	298
HQFKBVV01CSLGW_from_43_to_451	1	p4	(GATA)5	20	147	166	GGCAGATAGACAGATAGACAATAGACA	59.316	27	TCGTCTCGTCTCGTCTCGTA	59.726	20	299
HQFKBVV01EDI52_from_39_to_438	1	c	(GT)7gcgcaagtgcgtgtgtgtgtgcgcgtgcgtgtttgtagngtcga(GT)8	74	47	120	GCGCGTGTTTGTGAGTGAGT	62.484	20	ACACTAGCGCGCACACTCT	59.817	19	248
HQFKBVV01B8I8V_from_43_to_659	1	p3	(AAC)10	30	40	69	TTGTAACAGCAACAACAACAGC	58.945	22	TTGTTCGCGTTGTCGTACTTA	59.424	21	260
HQFKBVV02HBZFE_from_43_to_504	2	p2	(TG)6	12	212	223	GCGCGTGTGTTAGTTCGTAG	59.559	20	GAGTCTCGGCGTACGTTCA	60	19	236
HR0103T02HUZS2_from_39_to_493	1	p2	(CA)6	12	267	278	CAACAGCACAACAACACACAA	59.252	21	ACACCACGATCGCTCACTC	59.844	19	200
HQFKBVV02JVW71_from_39_to_495	1	c	(AAC)5(ACA)8ccaat(AAC)6aaaaacaacaacaacagcaacaacaacaagaatagcaacaaaac(ACA)5	121	40	160	CAATAACAACCACAGCAACAA	57.212	21	TCGTTGTCGTTTTCCCTGTC	61.075	270	11
HR0103T02JGXV0_from_39_to_438	1	p2	(CA)7	14	196	209	CACACGTACAGGTGCACACA	60.276	20	GCACGTGTGTGTGGTATGGT	60.366	20	283
HR0103T02HTJQ7_from_43_to_540	1	p3	(TGT)7	21	46	66	TGTTGGTGTTGCCTGTTGTT	60.049	20	GGAACAACAACAATGATCGTAA	57.543	22	133
HQFKBVV01CCZFL_from_43_to_547	2	p3	(TTG)5	15	382	396	TTGTTGTGTTGTGTTGTTGTTG	58.045	22	GACGACCGACCGACACAC	61.23	18	166
HR0103T02IMBTA_from_43_to_592	1	c	(TTG)6tta(TTG)6tttcttttac(TGT)5	64	133	196	TGTTTTTATTGTTGGTGGTGGT	59.154	22	ACAACACCTCTTACAGCAACATT	57.871	23	223
HQFKBVV01ENN1H_from_43_to_433	2	p2	(TG)7	14	224	237	CGCGTGCGTGTTTATGAGTA	60.858	20	CCTACTACCCCTCCGTCGT	59.026	19	294
HQFKBVV01BDSE8_from_39_to_732	1	p2	(AG)14	28	162	189	CACCTTGTGCGCAATCAATA	60.665	20	CGTCCGGTACCTTAACTCCTC	60.005	21	242
HQFKBVV02JXF0B_from_39_to_429	2	c	(TG)7tatgtgtatgcgtgtgtgtgttgttacgngcagcgtgcgtgtg(GT)6	69	231	299	TGCGTGTGTGTCTCTGTTCA	60.07	20	ACCCACCACACACACAGAAC	59.306	20	171
HQFKBVV01D44DS_from_39_to_653	1	p3	(TTG)5	15	32	46	GAGGTTGTTGGTAGTTGTTGTTG	58.596	23	CAAAAACAAACCAAGCGAAGTAA	60.522	23	294
HQFKBVV02IH0G0_from_43_to_621	1	c	(AAC)6tatagcagcaacaataaaaacaacaataacagcag(CAA)7a(AAC)5aataacaacacaacacaacaacaataacacaacaacacc(ACA)9	156	91	246	AGCAACAATAACAGCAACAACA	58.423	22	GTTTGCGTTTCGTTGGTTTG	61.45	289	22
HQFKBVV01BIPFG_from_43_to_504	2	p3	(ACA)5	15	312	326	CAACATCACAGCACAACAACA	59.203	21	CTACCCTCCTGGTCGTCGT	60.12	19	191
HQFKBVV02IS7LK_from_39_to_573	2	p3	(AAC)6	18	452	469	CACAGGACGAACAACACACA	59.15	20	CCGTACTTCGCTTCCACTTC	59.875	20	142
HQFKBVV01AEQFQ_from_39_to_553	2	p3	(TTG)6	18	219	236	TTGTTGTTCTTGTTGTACGTGTTA	57.453	24	AACAACAACGATTACCAACAGC	59.068	22	212
HR8F2OA01BT0TC_from_39_to_518	2	p2	(AC)6	12	342	353	CGAGCAACGACAACACAACA	61.951	20	TCGTCGTTCGTCGTACGTTA	60.316	20	268
HR0103T02JH3I3_from_43_to_178	1	p2	(GT)7	14	36	49	GTGCGTGCGTGTTTTTGTT	60.758	19	CCCTGTGTGCCTTGAGAGAC	60.861	20	113
HQFKBVV02G0BFM_from_43_to_539	1	c	(TTG)5ctattatta(TTG)6tctggttattgttgcttgttatagttgttgttgttattgc(TTG)6	100	336	435	AACAATCCCTTGCCAGTACG	59.993	20	CGAACAACAATAACAAACAACAA	57.752	23	258
HQFKBVV01CWHQA_from_43_to_434	2	c	(GT)8cggtgtaacggtgtcgtc(GT)12c(GT)9cgtc(GT)26c(GT)7	148	201	348	TGCGTGTGTGTGCGTTAAG	60.523	19	CACACACGACGACGACAC	58.031	18	256
HR0103T02JUASX_from_43_to_398	1	p2	(GT)7	14	170	183	GCATGTATGAATGTGGGTGTG	59.713	21	CCCTGTGTGCCTTGAGAGAC	60.861	20	260
HR0103T02H5FQW_from_43_to_524	2	p3	(TTG)6	18	394	411	GTGGTGTGGTGTGTTTTGTG	58.263	20	AGAGCAACACCAACAACAAGAA	59.819	22	240
HQFKBVV02G6FN4_from_39_to_391	1	c	(CA)7ggcacacacacacgcacacgcgcatacacacaatcacaaacaacgcacacgcacacgcatgcacaagcccacacacg(CA)14ggagcacacacgcacacacgcacgcacagtgcacacacagacacacacacataggcat(AC)7atgcatag(AC)7	213	36	248	GCACAACGACACACACAAGA	59.321	20	GTCGTCGTACGTCGGTGTAGT	60.111	298	4
HQFKBVV02JJPQU_from_39_to_428	2	c	(AC)6tcacacgcacacacg(CA)7	41	193	233	ACACACGCATGCACAAATG	60.18	19	GCGTGTGTGTGTGATGAAGA	59.27	108	158
HQFKBVV01B2H77_from_43_to_434	1	c	(AC)8aaatacacacacacgcgcacgcgcacacg(CA)7gacacacacgcccaaactcacagacacgcatgcacgcg(CA)7	111	107	217	GCACTTACGCACACAAGCAC	60.526	20	GTGTGTCTGTGCGGTGGAC	61.28	277	61
HQFKBVV01CUJAN_from_43_to_455	1	c	(TG)9tttgagcgacgtgtgtgtgcgtagttgtgtcgcgacgcgtgtgtgttcgtgcaagcgacgtagcgc(GT)13tgagttgn(GT)8	134	80	213	TGTGTGTGCAAATGTGTGGA	60.646	20	CGACTCGTCGACCACACTAC	59.336	20	277
HR0103T02G32J8_from_39_to_530	1	c	(CAA)9taacaacaacaaaatcaatag(CAA)5taacaacaacaaa(AAC)12	112	57	168	CAACAACATCATGAATTTCAATAACA	60.045	26	GTTGTGTTGCGTTGTGGTGT	60.533	276	26
HQFKBVV02IFZ68_from_43_to_428	1	c	(GT)7gagagtgtgcacgcgta(TG)6	43	31	73	TGCGTATCTGTGTATGTATGTGTG	58.591	24	CAAGCACGACTCGCAGAC	59.241	18	125
HQFKBVV02GUB16_from_43_to_442	1	p2	(CA)11	22	80	101	ACGCGCAGACGATTCATAC	59.845	19	CGTCGTGTGTGTGTGTGTGT	60.168	20	255
HQFKBVV02GWR97_from_43_to_511	1	p2	(AC)8	16	86	101	AGCACACGCACACAAAACTC	59.953	20	GGTCGTTGGTGGTGGTAAGT	59.745	20	167
HR0103T02GC8Q2_from_43_to_476	1	c	(ACA)8gtaacattaacaacacagcaactacaacagtaacaacataacaaaggcattaacaacagcaacaacaacacaa(AC)8aaacagacaacacaacacaacaacatacacacaacacatacacaacacacat(AC)10	185	140	324	CTCAGCTAGCTTCGGACTTCA	59.906	21	TGTTGTGTCGTTGTCGTGTT	58.597	293	75
HQFKBVV02FSUQ1_from_39_to_473	1	c	(CA)9ctcgcatacacaaacgcgcgtgcacaggtagacacatacgcgcacaaacacatgtgcgcgtgcgcacactctctttcag(AC)8	113	38	150	GCGTGCGCACACTTTTCT	61.184	18	CCGTGTGTCGTCTGGTGTAG	60.218	20	231
HQFKBVV01ELI17_from_43_to_439	2	c	(GT)16gactgtgtc(GT)6cgtgtgtgtgagtgtgtntggc(GT)6cgtgtcgcgtgtc(GT)7agtgtgngtgtgngcgcgtgtgtgttgttggtgtgtagtgtgtcgtgcgcgcgc(GT)7	182	148	329	CGCGTACTTGCATGTGTCTC	60.481	20	CGACACACACACTACCGACAC	60.129	294	63
HQFKBVV02HDFFF_from_43_to_495	1	p2	(AC)13	26	67	92	AGACAACCTGGCACCAAAAG	60.149	20	TGTCGGAATTGTGTGTGTGTT	59.913	21	221
HQFKBVV01CM9KB_from_43_to_477	2	p2	(GT)7	14	361	374	GTGGCCGTGTACGGTGTTA	60.443	19	CACGGACACGACACTACACA	59.178	20	105
HQFKBVV02GAOFZ_from_43_to_597	2	p3	(ACA)5	15	456	470	CAACCACCACAACAACAACAG	59.947	21	TTTCGTCGTCGTCCTTCTTT	59.853	20	180
HQFKBVV02JYX0H_from_39_to_476	1	c	(TG)7cgtgcgttgtgtgtgtggtgtgtcagtgccgatatggtcgttggtgtggttcggtcgtgttgtagaaggtccgttacacgagggtcgcggnn(GT)8	122	29	150	ATGTGCCCCCTGAGTGTATG	60.801	20	CGGTTCAACACACACCACTT	59.487	262	2
HQFKBVV02FWIS1_from_43_to_487	2	c	(GT)7attnttcgcgtgcgtnactgtgtcgtgtgtctgtgtc(GT)6	63	261	323	CGTGTGTCGCGTCTATCTGT	59.929	20	CGTTCGTTCGGTACGGTTAC	60.42	252	133
HR0103T02H9AI8_from_39_to_431	1	c	(AC)8aaacctgcgcagacacat(AC)8	50	84	133	GCATGCACACACACAAACAC	59.629	20	GTGTATTCTGCGCAGGTGTG	60.333	284	43
HQFKBVV02IJ6GS_from_43_to_437	1	c	(AC)6gca(AC)10tgacacacgaaacag(AC)7	64	121	184	ACAGACATACACGCGCACAT	60.215	20	TGTGTGTGTGGCTTGAGTCC	60.795	172	72
HQFKBVV01ELD46_from_39_to_488	1	c	(AC)6ta(TC)13ttct(AC)10tgtcgcgctactacacacacaactaacgttacgtacgtacgtacgtct(CA)8	128	54	181	CAGAAACACACACACAGAAACA	57.273	22	GGTCGTCGTGGTGGTGTAGT	60.905	292	0
HQFKBVV02IMPWQ_from_39_to_551	1	c	(GTC)6gttagt(TACG)5	44	341	384	TGACGGGCTAGGTCAGATGT	60.678	20	GTACGAACGAACGACGACAC	59.217	20	241
HQFKBVV01DYOPB_from_39_to_566	2	p2	(TG)7	14	212	225	ATCGTGGTCGCCGTAGTAGT	59.644	20	CACCACCAAACGGACAGATA	59.415	20	129
HQFKBVV01EH6XN_from_43_to_455	2	c	(AC)6tacacactacatacnacanacan(AC)9at(AC)6	67	229	295	GCAACAGCAACAGACACAGC	60.672	20	TCCGTGTTGTGTAACGTGTG	59.054	224	136
HQFKBVV02H0A6Z_from_43_to_550	2	p3	(GTT)6	18	353	370	TTCGTGTCGTTGTGTGTGTG	60.251	20	CTACTCCCTCGTGTCGTCCT	59.325	20	206
HQFKBVV02IQGMD_from_43_to_493	2	p3	(CAA)5	15	269	283	TCTGCAGCAAGACAACATCA	59.113	20	CTCAGTCAGCCCGTCATTTT	60.255	20	253
HQFKBVV01CVA0Q_from_43_to_535	2	c	(TGG)5tgttgg(TGT)5ttttg(TGT)6	59	383	441	TGTGTGTATGCTGTGCTATGC	58.388	21	CAACAACAACATAACGAACAACAA	59.873	24	180
HR8F2OA01D999L_from_43_to_558	1	c	(TGT)6tgcaggtgttgttgtcgctggttttgttgctac(TGT)5tccgattggtgttgttagtgtg(GTT)5	103	44	146	GTTGGTGGTGGTGTCGTTAT	58.187	20	GCAGCAACAACAGCAACAGT	60.104	20	236
HQFKBVV02IWN4K_from_39_to_527	1	c	(CTT)8ctccttctactcctacgtcttacgtcctacttcttcgttctcttcttctttcctctctcgtctccgtactcgtactccta(CTT)7	125	83	207	CCTCCTACTCCTTCTCATACTCC	57.568	23	GAAGAAGAGAGAGAGAGAATAGAAATG	57.017	291	45
HQFKBVV01B1ERQ_from_43_to_450	1	c	(GT)6gagtgtttgngtatgtgtcgcgtnaagtggctgtgtgtaacgtgngtgtgtgtgtttgngtaatgtgtttgngtgtcgtgtgcgngta(GT)7ac(GT)9agtgtgtagtggttgttgtgttgt(TG)6	170	202	371	GCGCGTGTGTTTGGTATG	59.701	18	ACGACGCGACACACACACT	61.489	19	275
HQFKBVV01EIETA_from_39_to_516	2	c	(AC)6ataacactaccacaacacacacacanacatacaactanaca(AC)6	65	194	258	CCAATAATAGCAACAACAAATCAAA	59.384	25	TGTTCGTGTCGTTGTGTGTG	60.251	287	149
HR0103T02IAZXF_from_43_to_496	1	p2	(CA)9	18	81	98	AGACATCGCAAGCACACACT	59.498	20	TGTCGTCGAGTCGTAGTCGT	59.493	20	107
HQFKBVV02FPHZN_from_43_to_374	2	c	(AC)6cacana(AC)7	32	209	240	ACGAGCCAACGAGCAAAC	59.992	18	CGCGCACACACTCTCTCTC	60.945	149	145
HR0103T02F4RJB_from_39_to_474	1	p4	(TCTA)16	64	146	209	CATCCGTCTATCTGTCTATCTGCTA	59.008	25	TGGGGTCATTCATTTTGTCTC	59.782	21	299
HQFKBVV01CZ1SD_from_43_to_442	2	c	(TG)8cgtgtcgtgtc(GT)11gn(GT)6	63	286	348	GTCGTGTGACGGTCTGGT	57.908	18	CACACGACACGACGACTCA	60.535	19	198
HR0103T02G8MNL_from_43_to_449	2	c	(GT)17g(GT)12	59	325	383	GCGTGTGTGTGTGTATGTGTG	59.55	21	CGACGACGACGACACGAC	62.667	18	218
HR0103T02G1ONC_from_43_to_420	1	c	(CA)6tacacacaagcacgcacgcgcacacacatacacacacaacacgcacgcgcgcacgacn(CA)7	84	179	262	GCGCGCACACATTCAAAC	62.469	18	AGTTGCGTGCGTGTGTGTAG	60.992	20	162
HQFKBVV01D4TNW_from_43_to_478	2	c*	(TG)14(TGT)5*g(TGT)11ntn(TTG)5	93	280	372	GTGTGCTGCTGTGTGTGTGT	59.374	20	CGACCACCACCACACTAGAT	58.435	20	210
HQFKBVV02F4L03_from_43_to_494	1	p2	(GT)6	12	69	80	GCGAGTGTGTGTGCGTGTC	62.724	19	ACACACAACGTGCGTGCTA	59.954	19	210
HQFKBVV02F2737_from_43_to_570	2	c	(TGT)7agttgttgttgttgatgttgttgttgctgttgttttgctgtta(TGT)5gttgttattgttgtggtggtaatggtgttgttgttggtattgttgttg(TGT)6	145	352	496	GCTGTTGCTGTCGCTATTCA	60.165	20	AAACAACACCTCCAAACAACAA	59.42	22	243
HR8F2OA01CUMEF_from_43_to_483	1	c	(TG)9ccgagggtgtgtatgtgtgtgcgcgcgtgtctagttatttangtagngcgcn(GT)10tcgctgtagtanggaggagggatgtttgagcttcgagcgttgtgtgtgta(GT)6	152	189	340	GGTTCGGTGTCGTGTGTAGG	61.43	20	GACACACAAACAATAACGACGAC	59.461	23	256
HR0103T02I7S79_from_39_to_527	2	p2	(AC)6	12	201	212	CGACACTGACCACACACACA	60.258	20	CGCCGTAAACCCAAGTTAAA	59.993	20	282
HR0103T02GRHKE_from_43_to_513	2	p2	(CT)6	12	409	420	TCGTACGACCTCTACGGTAGTC	58.42	22	GAGAGAGACGACGACGAGAC	57.644	20	267
HQFKBVV02FVEEA_from_39_to_499	1	p3	(TCT)7	21	259	279	GCCATAGCGGCCTGTAGTAT	59.232	20	CAGGTTTGACCCACAAGGTT	59.861	20	271
HQFKBVV01DBXBB_from_43_to_461	1	c	(AAC)5(ACA)5ccataacattacaacacacaacacacatacaacacaatacagcacaacatacagcacagaaacacacat(AC)6	111	32	142	ACAAACACAACACAACACCAATAA	59.265	24	GTATGTGTCGTGATTCGTTGA	57.031	21	187
HQFKBVV02IXL4L_from_39_to_626	1	p3	(GAC)5	15	365	379	GCGTCGGAACGTAAGTAACC	59.637	20	TCGTCGTACGTTCGTTGGTA	60.172	20	284
HQFKBVV01DM8T3_from_43_to_462	2	c	(CA)16cgcgcgcgacacacatac(CA)6	62	276	337	GTCTGCGACACACGACACA	60.546	19	GTGTGGTGGTGGTTGTTGTT	59.179	20	246
HQFKBVV01BBELU_from_39_to_531	1	c	(CA)7cgacacgctcgacg(CA)7acacacacg(AC)8	67	60	126	ACGCCCAAAGACACACACA	61.219	19	TCGTAGTGGTGAGTAGCGTTGT	59.864	171	26
HR0103T02GFZPD_from_43_to_470	1	c	(TG)6tc(TG)9	32	123	154	GCGCGTGTGTTTATTTGTGT	59.662	20	ACCGGACACTACCACCAAAA	60.269	20	246
HQFKBVV01EC0HX_from_43_to_544	1	p3	(TTG)6	18	171	188	TTGTCATTGTGCCCTGTTGT	60.008	20	CAACCACCACCACCAACATA	60.128	20	300
HR0103T02F9BVL_from_43_to_416	2	c	(CA)6cgcaagcacacacacgcacgcacgcgcacacacacagacacacacagatacgcatgcgcg(CA)8	88	252	339	AAGCACGCCCACACACTTA	60.317	19	GGTGTGCTCGTGTGTGTTGT	60.708	20	195
HQFKBVV01A9WQ1_from_43_to_535	2	c	(ACA)7caacacacaacacaacacacanaacacaacacaananaacaacacacaacacaacaactacaac(ACA)5	100	303	402	ACAGCAACAGCGAAAGCAC	60.199	19	TGTTGTTGTTGTTTGTTGTCGT	59.047	235	237
HQFKBVV01ED64M_from_39_to_456	2	c	(AC)10gacacacacacaatcanaacgcacgcactcgacaaat(AC)7	71	321	391	TACACGACGCGTGACACC	60.332	18	CTGTTGTGCGTGTTAGTGTGT	57.318	21	175
HQFKBVV02G54XB_from_39_to_448	2	c	(TG)9tcgttgcgtgtcgtgac(TG)7	49	305	353	TGTGTTGTTGCTTGCTAGTGC	60.111	21	GCACACACGACACACTACGA	59.349	20	127
HQFKBVV01CDXHD_from_39_to_477	1	c	(AC)9ag(AC)7tacacacgcacacacacacgacgcgcgcacacacacgacacacgacgacgacacacga(AC)6gcgt(AC)8aacacacg(AC)6	144	176	319	ATAGAGATCCGCGCACACA	60.393	19	AGTGTGGTGTCGTGTGGTGT	59.96	260	147
HR0103T02H0R9M_from_43_to_460	1	c	(AC)6gtggg(CA)10	37	83	119	GCGTGCGCACACATATCTAC	60.319	20	CAGTGTGTGTCGCGAGTGTA	59.507	20	194
HQFKBVV01A23M6_from_43_to_418	1	c	(CGTA)5cgacgtacgacg(ACGT)5ac(TACG)10tactacgttacgt(TACG)5	127	87	213	CCGCTGATTGGACGAGAG	60.51	18	TACGTCGTACCGTCGTACC	57.068	288	1
HQFKBVV01AR5QU_from_43_to_481	1	c	(GT)6gcgtgtagtgcttgcgatgcgttgagcgcgtgacggcgtgcgcgtgtcgtgtgtgcgcgtttgattgcgtgtgcgcgtgtgtgtggcaagt(TG)7tatgtgcgtca(GT)8ccgtnttgcgtacgtgtc(GT)10	182	37	218	GTGTGTGCGTGCGTGTATG	60.847	19	GACGCGACACAGTACCAACT	58.807	20	286
HQFKBVV02FVSU4_from_39_to_498	3	p3	(ACG)20	60	374	433	ACGAACCTTCCAAGGCAAAC	61.407	20	CGTGTGTCGTCGTGTCGT	60.385	18	186
HR0103T02ITFM3_from_43_to_722	1	p4	(TACG)6	24	609	632	TGTTTCGTAACGGTGTTCGTA	59.143	21	AACGGTAACGTAACGAACGTA	57.355	21	238
HR0103T02JCS21_from_39_to_487	1	c	(CA)6cgcacgcgcacatacc(CA)6cgcacgcacgcatatacacacacgcgcgcgcataccttcacaggcacacacactcgcgcatagacat(AC)9	125	270	394	CTGACCTGAGCCTGAACGAT	60.408	20	CCCGTGTGTGTGAGTGTGT	58.952	256	180
HQFKBVV01AOAEX_from_43_to_508	1	p3	(ACA)5	15	38	52	CAACACCAATAACAACAACAGTACC	59.667	25	GTCCGTGTGTCGTCGTTGTA	60.639	20	143
HQFKBVV01A7U4Q_from_39_to_466	1	c	(CA)11a(AC)19	61	263	323	CACCATCCTCCACAAAGGAG	60.501	20	TCGTCGTGTCGTCGTAGTGT	60.381	295	102
HQFKBVV02IGWUN_from_43_to_387	2	p2	(AC)7	14	187	200	GCACACCACATGCACACATA	60.037	20	CCTATACCCCTCGTGTGTCC	59.284	20	216
HR0103T02IC02L_from_39_to_515	2	p2	(AC)6	12	336	347	CAACGACAAGACCAAGAACAAG	59.813	22	TGTCGTGTGTATGTTGTGTGTG	58.976	22	130
HQFKBVV01DZ1Y5_from_43_to_612	2	p4	(ACCA)5	20	343	362	GCGACCACCACTACACACAC	60.08	20	CGGTCGTACGTGTTGGTTTT	60.837	20	246
HQFKBVV01EMCIU_from_43_to_479	2	c	(TG)7tntgtgttgttgtgtgtgtntatatgtgtgtgtgttgttgt(TG)7	69	316	384	TGTCGCTGTATGTGTGCTGT	58.899	20	GAGACGACGACCGACCAC	60.262	18	208
HQFKBVV02HMGWY_from_43_to_466	2	p2	(AC)6	12	329	340	CGCGCGACACTACTACTACG	59.72	20	ATGTGGTCTGTCCGTGTGTG	60.503	20	220
HR8F2OA01D6QZ6_from_43_to_411	1	c	(CA)6cgcatgcgcccacacacacaagtgcgcccatgcgcgcacacatacgtgcgcacacgcacacgcacatgtg(CA)7	96	35	130	CACACGCACACATACAGACA	57.599	20	GCAAGCGAGTGCATGTGTAT	59.902	161	0
HR8F2OA01CTLND_from_43_to_512	1	c	(TGT)5tgctactattattcgtcgtttgttgttgtatttgtagttgctgttgttgttgcttgttgttta(TGT)6cgttgttgttac(GTT)5	123	64	186	CGGTTGATGTTGTTGTTGCTA	59.641	21	CTGCACACACATCCAACACT	58.093	300	36
HR0103T02FSRVV_from_43_to_445	2	p2	(AC)7	14	174	187	CACGCACAGACACACAGAGA	59.624	20	TGTGTCCGTGTGAAGGTGTAA	60.057	21	129
HQFKBVV01EZZT8_from_39_to_459	2	c	(AC)9aactacgcgng(AC)6	41	227	267	CGTGCACACACACAAAAACA	60.245	20	GATGTGCGTGGTGGTAGTGT	59.472	233	187
HQFKBVV01DCGFM_from_39_to_481	1	c	(CA)6aacatacacatgaacggacgcgcgcatacgcacagacacacgcg(CA)10	76	45	120	TGCATACGCACAGACACAC	57.689	19	GGTGTCGGTCGAGTTGTTG	60.146	19	192
HR8F2OA01ER2PC_from_43_to_562	2	c*	(CGT)5(CGTA)5*cggtacggtcggtacg(GTAC)6	72	394	465	AGTAGTCGGTGTGTGGTGTCC	59.94	21	TACCGTACCGTACCGACGAC	60.827	20	250
HR0103T02F7TAP_from_43_to_493	1	p3	(GCA)6	18	252	269	AGAGAAGGAGATGCGAGCAC	59.709	20	CAAAGTTGCGCATACGACAT	59.759	20	202
HQFKBVV02J1Q20_from_39_to_551	1	c	(AC)6t(AC)7	27	148	174	ACCGCACACAACACTACGAC	59.673	20	ACCGTCGACCGTCTACTACG	60.193	195	109
HQFKBVV02HS0Y3_from_43_to_611	2	p3	(AAC)6	18	391	408	ACCACCACCCAACAACAACT	60.174	20	GTCCGGTTCCGTTAGGTAGG	60.733	20	236
HQFKBVV01DD2N6_from_39_to_558	1	p3	(GTT)5	15	112	126	TGTTGTCATCGTTGATATTGTG	57.003	22	GATGACGACAGCGACAACAA	60.885	20	172
HR0103T02IMKJL_from_43_to_434	1	c	(GT)6gcgattgcgtgtgtgcgtatgtgtgcgtgcatgcgcgtgcatatgtgtgtgtgagtcgcatggcgcgtgtgtgtgcacggcac(GT)6gcacgcgcttttgngtatgtgtgtgcgcacgacngttggtgcgcgtgcatggcgccgcgacgttgtggtgtcgtttgn(GT)8	201	70	270	ACGCGCGTGTATGTATGTG	59.193	19	ACACACGTCACGCCACAC	60.224	290	20
HQFKBVV02IDLPH_from_43_to_432	1	p2	(GT)6	12	41	52	TGCGTGTGTCTGTGTGTCTG	60.593	20	GTCGCGACACAACCTCTACA	59.905	20	160
HQFKBVV01AMNAN_from_43_to_443	1	p2	(GT)8	16	113	128	GACACGCGTGCGTATGTTT	60.747	19	CACGCACACACACAAACTGA	60.412	20	108
HQFKBVV02HCH86_from_43_to_361	1	p2	(AC)7	14	51	64	CGCGCATACACACACTCACT	60.961	20	ACGCCCCGTCTATTGTATGT	59.34	20	248
HQFKBVV01BQH1Y_from_43_to_524	2	c	(AAC)6aggag(CAA)5	38	170	207	CAATAACCGACAACCGACAA	59.439	20	CCTGTTGTTGTTGATGCATGT	59.48	210	125
HQFKBVV02H39FV_from_43_to_526	2	p2	(GT)7	14	358	371	CGTGTTGTTGTTCGTTGTTG	58.652	20	ACGACCTACGTCACGACACA	60.227	20	132
HQFKBVV02FPTTV_from_39_to_312	2	p3	(ACA)8	24	165	188	GACAACACCAATGGCAACAA	60.413	20	TACTCCCCTGTGTGCCTGAG	61.266	20	218
HQFKBVV01E0K3A_from_43_to_503	2	p2	(TG)6	12	216	227	GTGTTGTGCTGTGTGCTGTG	59.984	20	AACCAACACGAACCGAACA	59.992	19	260
HR0103T02I3GCW_from_43_to_573	2	p3	(GTT)7	21	237	257	GTTGGTTCGTGGTTGGAGTC	60.408	20	CCGCCACAACAACAATAACA	60.415	20	193
HQFKBVV01BM3EU_from_43_to_446	2	p2	(CA)8	16	159	174	CACTCACGCAGGTACACGTAA	59.837	21	CGAGCGCGTATGTGTAGTGT	59.958	20	198
HQFKBVV02HZAID_from_43_to_577	2	p3	(TTG)6	18	297	314	GTTGCTGTTGCTGCTTGTTG	60.64	20	CCGCCGACTCAATAACAAA	59.673	19	283
HQFKBVV02IYAQY_from_43_to_446	2	c	(TC)6(AC)12	36	312	347	ACTACACACGACGGCGCTAT	60.74	20	GTGTGTGTCGTGTCGTGTTG	59.651	117	266
HQFKBVV01B9WEH_from_43_to_568	2	c	(TCT)6ccttctcctacctactcttactcctactcctactccta(CTT)5	71	336	406	TCTTCTTCTTCGTCCGTCGT	59.989	20	GAGGTGGGAGTAGGAGTAGGAGA	60.137	23	226
HQFKBVV01A2QMA_from_39_to_440	2	c	(GT)8gngcgn(GT)13tgttgt(TG)21	96	249	344	TGTGTGTATGCGTGCGTTCT	61.359	20	ACCGACCACCACCACCAC	62.871	18	237
HR0103T02JIBWO_from_43_to_489	1	p3	(TGC)6	18	232	249	CTGCGCATACGACATAGGTG	60.302	20	CGTCATGAGGAGGTGGAAAG	60.646	20	251
HR0103T02GYRSW_from_43_to_446	2	c	(TG)6catttgtgtgtntgcgtgtgcgtgtgcgtgtgcgacgtgcgtgtt(TG)10t(TG)7	92	239	330	CGCGTGTGTGTGAGTGTATG	59.804	20	GCACCTCCTCCTCTCTCTCTC	59.7	194	176
HR0103T02IO61I_from_39_to_496	2	p2	(AC)7	14	336	349	CACAGCACACAAACAACACAA	59.252	21	CGTCTGTCTCACCTCGTCTCT	59.639	21	204
HQFKBVV02FIY2A_from_43_to_439	1	c	(TG)7cacgcgtgtgtacgtttgtgtgtgcgtgtgtgtctgcacgtgc(GT)7	71	36	106	GCGTGAGTGCTTGTGTGTG	60.088	19	ACGTGCACTACACGCAAAT	57.779	19	176
HQFKBVV01AU67R_from_43_to_564	2	c	(TTG)8ttagttgttgttgttgtatgttn(TTG)10	77	403	479	TGGTTGATTGTTGTCGTTGTT	58.937	21	ACTCAGACCCCGACCACTAC	59.027	20	191
HQFKBVV01C9E60_from_43_to_439	1	p2	(TG)8	16	45	60	CACGCGTGTGTGTGTTAGC	59.954	19	CACCACTACACGACGACGAC	60.227	20	146
HQFKBVV01DHDZE_from_39_to_487	1	c	(CA)9(AC)15gacgcgcgcgcgacacaaca(AC)10a(AC)7gacgcg(AC)10tcgacacact(AC)6	151	50	200	ACCCATCCACCCACACAC	60.07	18	TGTGGTCGTGTCTCGTGTC	59.217	283	17
HQFKBVV01EWDFA_from_43_to_454	1	p2	(CA)9	18	97	114	ACACACATGCGAACACACAA	59.622	20	TGTGTCGTGTGTCGTCGTTA	59.778	20	282
HQFKBVV02IY76N_from_39_to_524	3	p2	(AC)7	14	411	424	CAACAATAGCAGCAACAATAACG	59.732	23	TGTGTGTGTTGTGTGTGTCGT	59.549	21	300
HR0103T02IGA9Z_from_39_to_467	1	c	(CA)8cccacacag(AC)8	41	320	360	AATCCCGTCAACACGGATAA	60.192	20	GTCTGTGCGTGTTGTGTGTG	59.818	20	291
HQFKBVV01C4Q9P_from_39_to_455	1	p2	(TG)7	14	117	130	TTGCTGTTGGTGTTGCTGTT	60.347	20	ACACACGCACGACAAGACAC	60.864	20	276
HQFKBVV01DQFGU_from_43_to_445	1	c	(CA)11acacactacgacacacacacgacacacacacgacgacgacacacg(AC)10gacacgacacacacacg(AC)8a(AC)18	157	210	366	ACACACAACAGGGCAGTGG	60.644	19	GTGTGTCGTCGTGTGTGTTG	59.651	20	274
HQFKBVV01BZ1KL_from_43_to_455	2	p2	(CA)11	22	356	377	GCATTGCGCATTCCATACA	61.602	19	CGCGTCGTGTGTGTGTACTA	59.399	20	172
HR0103T02FJU17_from_39_to_571	1	c	(CA)18c(CA)8	53	167	219	GGCCACATCACACACTTTCA	60.58	20	CGACTTCGTTACGGTTGGTTA	60.04	21	297
HQFKBVV02IQ5ZE_from_43_to_501	2	c	(GT)6cgtagtgttggtcggtggtcggcgcgtacgtc(GT)6	56	376	431	GTCGACGTCGGTCGTTTG	61.324	18	ACGACGCGACACACACAC	60.395	18	221
HR0103T02JARZE_from_43_to_465	1	c	(TG)7cacgtgagtgcgtgcctgcgtgcgtgtgtgtt(TG)7	60	121	180	TGGATTCTCCTCCTGATGCTA	59.782	21	AACGTACGCCACACACACAT	59.953	20	263
HQFKBVV02IF2Y2_from_43_to_489	2	p3	(TGT)8	24	350	373	TGTCGTCGTTGTTGTTGTTG	59.187	20	ACGCCACGACACTACACA	57.017	18	135
HQFKBVV02H7ZXQ_from_39_to_520	1	p3	(TTG)5	15	366	380	CTTTGGCTTCCCATTTTGAA	60.046	20	GGTAGGTCGAGGACGAGGTA	59.162	20	164
HQFKBVV01C17Y7_from_43_to_505	1	p3	(ATC)5	15	242	256	AAGGTTGCCCTCCTTCAACT	60.11	20	CAGCCACGAATTCTTCTTGA	58.999	20	233
HQFKBVV01EOXKE_from_39_to_314	2	p3	(AGA)6	18	137	154	CGAAGAAAGAAAGGGAAGAAGAG	60.005	23	CCTTCCTCTCTCCTACGTACCTC	59.795	23	103
HQFKBVV01CIEXX_from_43_to_430	2	c	(GT)8gca(GT)8gcccagcgtagtgtgtttgngtgtgcgtacgcgtgagtgtgtgc(GT)6	91	198	288	CGCGTACGAGTGCGTTAAT	59.91	19	CGACGCACACACCACAAG	60.989	189	140
HQFKBVV02G72SI_from_43_to_355	1	p2	(TG)13	26	99	124	ATGCGTGGTTTGTTGTGTGT	59.929	20	CCGTCCATCACTCTCTCACA	59.82	20	171
HR0103T02I7ZJH_from_39_to_500	1	c	(GT)8ttgtatgtgtgtgcgtgtacacac(GT)8	56	67	122	TGTTTGGGTGTCTGTGTGTG	58.983	20	AGGATGACGGAGCGAACTTA	59.836	20	169
HQFKBVV01EQC14_from_43_to_481	1	p2	(CA)7	14	69	82	CGCAACGCAACATACACAG	59.91	19	GCGTTAAGCGTTGCGTTAGT	60.457	20	138
HQFKBVV02GVHQM_from_43_to_436	2	c	(CA)6tacacacacacgtacacacacagacacn(CA)8acacgcacgacacncacatactcacacacacgacacgcaacgcacacacgacaat(CA)7	125	187	311	GTCGCACACATTCACACACA	60.218	20	TGCGTAGTCGTGTTCGTTGT	60.37	20	251
HQFKBVV02FP677_from_43_to_543	2	c	(GTT)5gctgttgttgttgttattgttatta(TTG)6	58	386	443	GATGTTGTTGTTGTTGCTGTTG	59.148	22	CGACCACACCACGACTGAT	60.607	134	360
HQFKBVV01A8F64_from_39_to_595	3	p4	(ACGT)7	28	485	512	TTACGACCGGTACACCAACA	59.881	20	GGTACGGTACGGTTACGGTTA	58.821	21	219
HQFKBVV02FJULP_from_43_to_431	1	c	(CA)6aatacgcacgcacactacacagacaggcacg(CA)6	55	105	159	GCCCATTCACACACACAGA	59.03	19	GCGTGTTGTCGTCGTGAG	60.026	207	13
HQFKBVV01BHJUQ_from_39_to_464	2	p2	(AC)7	14	214	227	GCGCTCACAAACTCACACC	60.466	19	TGTGTGTGTCGTGTCGTTGT	59.651	20	264
HQFKBVV01ET05G_from_39_to_477	1	p2	(AC)8	16	281	296	GCGTCAGTCGCATACACAAC	60.342	20	GGACGTCGTCGTAGTGTCGT	61.196	20	224
HR8F2OA01EF1OS_from_39_to_522	1	c	(CTT)6t(TTC)5	34	86	119	GATTTCACCGCGACACATC	60.072	19	TGAAGAGGAAGAGGACCAACA	59.829	155	46
HQFKBVV01AHZY4_from_43_to_513	2	c	(TGT)6tgctgctgttgttag(TGT)5tattgctgctgttgttgctgata(TTG)6atgttgcggctgc(TGT)7c(GTT)5	139	174	312	TGTTGTTTCTCCTGTTGGTGT	58.102	21	ACAACAATAACAACATCAATTTCAA	57.636	25	227
HQFKBVV01D4SIK_from_43_to_499	2	c	(CAA)6cattaataacaaaaacaactacaacaacaataataacaacaacaccaatat(CAA)5cataaacaacaacaccaatgg(CAA)6	123	234	356	ACAGCAGCAACAACAACAGC	60.104	20	CCGACCACACACGACTGAT	60.607	271	168
HR0103T02F4ZPA_from_43_to_424	1	p2	(CA)7	14	62	75	TGTGCGCGTACTCTCTCTCA	60.917	20	GTGTGTGGTGTCGTGTGTGA	60.097	20	287
HQFKBVV02GCM8L_from_43_to_528	1	p3	(GTT)5	15	96	110	TGGTTGTTGTTGTTGTGGTTTC	60.721	22	CAACACAACATATAATAGCAGCATACA	59.482	27	133
HQFKBVV02I8ENP_from_43_to_439	2	p2	(AC)12	24	329	352	GCACACGCACACACTAGACA	59.513	20	CGTACGTCGTCGTCGTGTT	60.795	19	197
HQFKBVV02G4SJ1_from_43_to_431	1	c	(CA)8cttacaccatgccacacacactctctctctcgcgcg(CA)7	66	40	105	GCACACGCGTGCACATAC	60.967	18	TGTGAGCACGTGTCTGTGTG	60.593	153	18
HR8F2OA01DFKVL_from_43_to_431	2	p2	(TG)6	12	338	349	GTACGTGTGCACGCAAGTG	59.954	19	ACGCGACTGCATACAACAAC	59.794	20	276
HQFKBVV01DM68V_from_43_to_527	1	p3	(TTG)6	18	70	87	TGATGTTGTATTTGTTGTGTTGTTG	59.757	25	CACGCACACACAGCCATAG	59.903	19	187
HQFKBVV01DTBYJ_from_43_to_511	1	c	(TTG)6tta(TTG)5	36	35	70	GCTGCCGTTGTTAATGTTGTT	60.053	21	GACGTCGACAACACGACACT	59.789	20	198
HQFKBVV02IUV2X_from_43_to_547	3	p2	(AC)8	16	298	313	GCCCGACGACACCTCTACTA	60.277	20	GTACCGCGTTCGGTTGTT	59.572	18	204
HQFKBVV01CO7TX_from_43_to_424	1	c	(CA)6cgcgtgcgcgcatacacacacgcacacacccacacgcactcgtgggcacacaaacacgcgcgtgcacacactg(AC)6gcacatgcacacacacgcgtgcacaca(CT)6catacacacaacaaca(AC)7gtgcacgcaacaaacactaccata(CT)13	216	124	339	CGCACATACATTTGCACACA	60.185	20	GTTGTGTCGTGTCGCGTAGT	59.826	292	77
HR8F2OA01AY3LK_from_43_to_555	2	c	(AGT)7aggagtagtaggagtagtaggagtagtgatagtagtattagcaacagtagtaa(TAG)5ttaaagtagtagtagtaga(AGT)10	138	310	447	GTGGTAGTGGGAGTGGCAGT	60.033	20	AGCCCGTCCATGCTACTACT	58.842	20	221
HQFKBVV02G9BHW_from_43_to_604	1	p2	(TG)46	92	202	293	CCATGATCTTTTGCACACTGA	59.707	21	CACAACCAACAACTACAACTAACG	58.724	24	252
HQFKBVV01DWTLB_from_39_to_568	1	p1	(A)10	10	161	170	CTCGGCCCACTAATCCATAG	59.546	20	GTCATGTGGGCCTTTCCTAA	59.933	20	112
HQFKBVV01BVH14_from_39_to_448	2	p2	(AC)6	12	220	231	CGTGCTACACGACTCGCTCT	61.75	20	CGTGTCGTGTGTGTGTGTGT	60.168	20	170
HQFKBVV01DFPZN_from_43_to_451	2	c	(TG)8tcgn(TG)12	44	300	343	TCGTAGTGTGTGTGCGTCGT	61.437	20	GACACCACCGACTACACGTC	59.023	20	201
HR0103T02GS1MP_from_43_to_477	1	c	(CA)9t(AC)9aaacncacacgcgtgngcgctacccan(AC)8	80	34	113	GCACACACGCATTTTACACA	59.204	20	CGTGTCGTCGTCGAGTAGAG	59.641	132	11
HQFKBVV02IV5CL_from_43_to_350	2	p2	(AC)10	20	154	173	ACTCGCGCACGAGCATAC	61.175	18	TGCTTAGTGTGTCGCGTTGT	60.517	20	133
HR0103T02F6MIQ_from_43_to_578	2	c	(AAC)6acacaacacaacgaacaatagatatagcaacacaacaagaacgaacaacaactactaccaagtaag(ACA)5	99	259	357	CACAACATCAATAACAACAACAACA	59.757	25	GCGTCGTCTCTAGCCGTACC	62.252	276	228
HQFKBVV01DG17L_from_43_to_405	2	c	(AC)6cacacacatagcaacacacacnccacattacacacacatacacacacatatagnacananananacananananacann(AC)15	121	164	284	CAGCAACAGCAAAACACACA	59.504	20	GTGAGACGACGCACACACAC	61.486	294	40
HR0103T02JHWG9_from_43_to_448	2	p2	(AC)9	18	249	266	AAGAGCAACAACAGCAACAGC	60.628	21	CTGTGTTGTGTGTCGTGTGTG	59.709	21	245
HQFKBVV02IHMMC_from_39_to_418	1	p2	(AC)6	12	61	72	CACACACATGCACATAAACACA	58.969	22	AGTGTGGGCACGCGTGTAT	62.589	19	212
HQFKBVV02HVJ97_from_43_to_461	2	c	(CA)6acnccaacgacacact(AC)6	40	233	272	ACGACGTAGGATCGAAGCAC	60.285	20	TGTCGTGTCGGTTGTGTGTA	59.616	145	177
HR0103T02JRWZA_from_43_to_509	2	p3	(CAC)6	18	346	363	CACAACACCACCACCAACAT	60.178	20	CCTACTCCCGTGGTGTCGT	60.992	19	270
HR0103T02HG0B0_from_43_to_423	1	c	(GT)7gcgcgt(TG)11	42	30	71	GCGTGTGAGTGTTCGTGTGT	60.864	20	ACAAATGCATACGGGCAAAC	60.762	20	299
HQFKBVV02GKNHH_from_43_to_524	2	p3	(ACG)5	15	220	234	TAACCGTCGCGTCGACTAC	59.879	19	CGTCGTCGTAGTACGTGTGTG	60.289	21	175
HQFKBVV01AK4KB_from_39_to_398	1	c	(GT)6ggtgtgcgagtatgtgtgtgcgtgcttgcatgcgtgcatga(GT)7gaa(TG)6cgcacgcgtgcgtgcgc(GT)6tgttttgttgta(TG)10cgcgcgtgcgcgtagta(TG)9	178	116	293	TGTGTGTGGGTGTGTGTGTC	59.924	20	ACCACACCACGACTGTCTCA	60.207	20	288
HQFKBVV01ERF3P_from_43_to_397	1	p2	(TG)8	16	76	91	CGTGCACGTGTTTGTGTATG	59.66	20	CAGTCAGCCCCGTCATAAAT	59.955	20	289
HR0103T02HIPT1_from_39_to_502	1	p3	(CAT)6	18	235	252	CAATCCTCCTCAGCAAATCA	58.797	20	GTGTGGACAAGGCCAAGTTT	60.012	20	112
HQFKBVV01D5HNS_from_43_to_437	1	c	(CA)6ctgacatgcacacacacgacaaacacgcacgcgcacacacgttcaggacacgacaaagacgcacgcacgcgcacacg(CA)10	109	82	190	ACGCACTCACACACAAACAC	58.155	20	CGTGTGCGACGATGTGTG	62.119	281	32
HQFKBVV01E0QCL_from_43_to_446	1	p2	(CA)7	14	83	96	CGCGCACATACACACACATA	60.209	20	GTGTACGACGGCGTCTTGT	59.767	19	177
HQFKBVV02GUNJA_from_39_to_443	2	c	(AC)20g(AC)6	53	286	338	ACACACCCATGACATGCACT	59.879	20	GTGGTCGTTACGGTTGGTC	58.842	129	250
HQFKBVV02HNIQZ_from_39_to_436	1	c	(CA)8cgcgcaaacatgcaatcgcgtgcacacaaacacgcacgtgcatacacacacacatacgtgcacgcacactctctctct(CA)6aacacacacacatacatgcgcaca(CT)6cacacccacacacacaa(AC)8	175	62	236	CACAAACGCACACACGTTCT	60.823	20	GTGTGTTCTCGTGGGTGTGT	59.469	255	29
HR0103T02F9R8N_from_43_to_544	1	c	(GTT)8attgtcgttattaccgtcgttgtcgtcgtcgttgttatcgtcgttgttgtcgccgttgttgtcgttgttgttgtca(TTG)5tcgttgtcg(TGT)5	139	49	187	TCGTTGTCCTTGTTGTTGTC	57.104	20	ACCAACCGACGATACACGAC	60.844	20	300
HQFKBVV01CPF47_from_43_to_473	2	c	(GT)10(AG)10	40	181	220	AGAGTGGAGCAGTGCGTATG	59.064	20	CACGTACACGACACGACACA	60.276	229	89
HQFKBVV02IADME_from_43_to_506	1	p2	(CA)13	26	84	109	CGCACACACTCACACATACAA	59.23	21	TCGTCGTGAGTAGTCGTCGT	59.493	20	154
HR0103T02GTFTO_from_39_to_505	2	p2	(CA)12	24	404	427	GCACACACGAAACCACACTA	58.172	20	CGACGCGTGTGTAGTACG	57.356	18	221
HR0103T02ITBHA_from_39_to_424	2	c	(AC)9gcgtgcgcataatctctctctc(CT)6cctctcctc(CA)6	73	283	355	CACGTGCGAACACAAACAC	59.768	19	TTGTGTGCGATGTCGTGTG	61.446	300	84
HQFKBVV01EUYVP_from_43_to_480	1	p2	(AC)6	12	101	112	GCACTCGCGTGCAGTATAGA	60.188	20	GCGTGCGTGAGTAGTGTGTT	59.977	20	230
HQFKBVV01ESM6R_from_43_to_451	2	p2	(AC)7	14	175	188	GCACACACATACAGCAACACA	59.234	21	GGTCGTCGTCTCGTGACTGT	61.368	20	193
HR0103T02FTC7J_from_39_to_470	1	c	(CAA)9tagcagcagcacagcaacatcatcaggagccgtagcagtgacagcgtctacagcagctgcacaca(AC)9	110	70	179	TCAGACGCAACAGCAAAATTA	59.5	21	TGTTGTTGTTGTATGTCCTGTTGT	59.374	24	193
HQFKBVV01AOC1T_from_43_to_442	1	p2	(GT)8	16	125	140	CTTGTGATGCGTGTGGCTAT	59.746	20	AAGCACACGTAGACGCACAT	59.395	20	104
HR0103T02GLEVP_from_39_to_469	2	c	(CA)6gacacacttca(AC)6gcaanaaccagacgcacg(CA)11	75	260	334	CACACGACACACGCACATAA	60.229	20	TTGGTGTGGTGTGGAATAGG	59.262	203	218
HQFKBVV02GC6YK_from_43_to_525	2	c	(CGA)6cacacacactacac(CGA)5cacgtacgacacca(ACCG)5	81	325	405	GCGACACACACACAACACAC	59.658	20	GGTTGGTTCGGTTACGGTTC	61.521	226	251
HR0103T02HJ1I9_from_39_to_506	1	c	(AAC)7agtaataacaacatcaataacaacaact(ACA)5	64	52	115	TCGACAACAACAAGCAACAAC	59.797	21	TGGTGGTGGTGGTGTCTATTT	60.141	21	261
HR0103T02JGLNJ_from_43_to_474	1	p2	(CA)6	12	77	88	ACGCGCATACACATTCACAC	60.616	20	CGTGTAAGTGTGCCGTCTTC	59.365	20	219
HQFKBVV01COY6U_from_43_to_558	2	c	(TTG)5atgttgctgtcgttgttgctgttgttgttttagtattattgtta(TTG)10	89	369	457	GTTGTTGTGCTGCTGTTGAT	57.3	20	CAACAACAACAATAACCATAGTCAA	58.117	25	203
HQFKBVV01DHR2O_from_39_to_421	1	p2	(AC)7	14	77	90	CACATACAAAGACACGCAGAGA	59	22	CGCATGTGCCTATGTGTGTAA	60.594	21	160
HQFKBVV02I0UNU_from_39_to_583	1	p3	(GTC)5	15	435	449	TTCGTGGTATCCGAGACTCC	60.073	20	ACGACGACGACACGACTACT	58.39	20	278
HQFKBVV02IYQ5G_from_43_to_468	1	c	(AC)9aaacacattacagcacacacacatagt(AC)7aacacacacaacataacacaacagtaacatacaacacacacaacacatatat(AC)8	127	165	291	CACAGCACCAACACACACAA	60.251	20	CCACGACGTGTAGTCGTCTC	59.336	294	99
HR8F2OA01CD58F_from_39_to_520	1	c	(AAC)12atcaacaacatcaacaataacaacaatggcaacaacacaacaacaacatttacagcaacaataatagtagcatt(AAC)6	128	98	225	CCAATAACAGCAACAACAACAA	58.655	22	TCATGATGAAGCATGGGTGT	59.925	282	62
HQFKBVV01A820M_from_43_to_452	2	p2	(AC)9	18	318	335	ACACACACAGGCATGCACAC	61.775	20	GTTGGTCGTTGTGGTGTACG	59.922	20	238
HQFKBVV02GAC28_from_39_to_644	1	p3	(ACG)5	15	444	458	TACAACGAACACCGGAACAA	60.004	20	CGTCGTCGTCGTGTAGTGTT	59.819	20	191
HQFKBVV02GS848_from_43_to_759	1	p3	(TTG)5	15	239	253	TCGTTGTTTGTTCCGTTGTC	59.591	20	TACCGAACCAACCACCTACC	59.711	20	295
HQFKBVV01CDA6O_from_39_to_407	2	c	(ACA)7ataaacaaag(ACA)6	49	245	293	CGAGCAACAACAACAACACC	60.199	20	CTCCCTGTGTGCCTTGTAGAG	59.915	204	157
HR0103T02HMR9F_from_39_to_427	1	c	(AC)6atgcgtgtgcg(CA)8	39	96	134	TGCGTGCATATACACACCTG	59.177	20	TAGGTGTGCGTGTGAGTGTG	59.343	20	292
HQFKBVV02G45I0_from_43_to_449	1	c	(TG)6cgtttgtgtgtctgtgtgtgcctgcgtgtgtgggtgtgcgcacgcgtgtctt(TG)26	116	185	300	CGCGCGTGTCTGTGTTTAT	60.882	19	CAGACACGACGACACACCAC	61.315	235	130
HQFKBVV02JEW40_from_39_to_396	2	p2	(AC)6	12	188	199	CACACACGCACACATTACGA	60.229	20	GTTGTTGTTGGTTGCCCTGT	60.854	20	111
HR0103T02JHKUM_from_43_to_454	1	p2	(TG)7	14	315	328	CGTCGTAGGTCGACCAAGTT	60.171	20	CCACACATAGGCACACACAC	58.401	20	212
HQFKBVV02HT861_from_43_to_255	1	c	(GT)6ctgtgtgtc(TG)7	35	91	125	CGTGTGCATGTCTGAGTGTG	59.931	20	TCAGACTCGCCGCCTATTAC	60.374	143	7
HR0103T02IQCCE_from_39_to_416	1	p2	(AC)8	16	99	114	GTGCGCGCATACATAGACA	59.43	19	TGTGTGTGCATGGTGTGTGT	60.579	20	292
HQFKBVV01D09PM_from_39_to_439	2	c	(AC)7gacacacacacncg(AC)9	46	312	357	GCACACACACACGACACGAT	61.775	20	AGTGTGTGTCGCGTCGTTAC	59.826	172	220
HR0103T02G7QZI_from_43_to_450	1	c	(CA)12cgtgcgcaaacatgcatacacacacacgacacacgcacacgtgcacacacgcacacacgacgcatacacacgcacacat(AC)8gtgctcaca(CT)7cncacacacgatacgacact(AC)6	174	73	246	TACACACGCATGCACACACT	59.811	20	GAGAGCGGAAAGAAGAGTGG	59.162	20	298
HQFKBVV01D0LI1_from_43_to_435	2	c	(CA)10tatacacacacgtgcgcatacacgacgcgcgcgcaattatgcacatcg(AC)8atcgacacacgtacacgacaccaccacaccacaccaccacacacncgcacacacacatatacg(AC)8	163	197	359	GCGTGCACAACACAGAAACT	59.953	20	CGGTGTGTGTCGACATAGTG	58.567	20	291
HQFKBVV01B4K5O_from_39_to_422	1	c	(GC)6(AC)7atat(AC)6	42	153	194	GCACATGCACACATGCATAC	59.581	20	GTGTGTTTGCGCGTAGTCTG	60.517	226	124
HQFKBVV02I8UZE_from_39_to_529	1	c	(CA)8cgacg(AC)7	35	217	251	CGGACCGTACCTACCTACCA	59.869	20	GTCGTGTCGTCGTACGTGTC	60.236	281	144
HQFKBVV02ITX63_from_43_to_540	2	p2	(TG)9	18	360	377	TGTGTTCGTACGTTGTCGTTA	57.77	21	ACAACACGACACAACACGAC	57.985	20	214
HQFKBVV01AH3AP_from_39_to_477	1	p2	(AC)11	22	95	116	ACGCACGTGCAAACACTAAC	59.835	20	TGCGTCGTCTAAACGGTATG	59.752	20	100
HQFKBVV01EDXLB_from_39_to_442	1	p2	(GT)6	12	83	94	GTGCACGTGTTGTGTCTGTG	59.818	20	GCACACGCACGTAGCACAC	62.636	19	120
HQFKBVV01BAPCP_from_39_to_557	2	p3	(ACG)5	15	453	467	CACACACACACAACACACACAA	60.045	22	GTCGTCGTTCGTTCGTTGTT	61.136	20	228
HR0103T02HGTKO_from_39_to_461	1	c	(TG)6tacgcgcaagcatgcgtgcgtgtctatttgngcgtgcgcacgt(TG)19(AG)6	105	153	257	CGCGTGACGTGCTTTCTTAC	61.922	20	CAACATCGACACCACACGTA	59.002	249	59
HQFKBVV01DV7A5_from_39_to_433	1	p2	(AC)10	20	128	147	CACGCACACACACTCTCTCTC	59.666	21	TGTACGTCTGTCGTGTGTCGT	60.282	21	236
HQFKBVV01CHUVW_from_43_to_636	2	p3	(GTC)5	15	507	521	CGTAGTCGAGTCGTTGGTGT	58.804	20	CGACTACGACCTACCGAACA	58.799	20	265
HR8F2OA01DY4KR_from_39_to_436	1	c	(GT)7ntgtgcgtggcgggcgtgcgtgt(TG)9	55	65	119	CGTGCATGTTTGTGTGTGA	58.606	19	CACCACTACACACTCGACGAC	59.243	293	27
HQFKBVV02FYI1O_from_43_to_513	1	p2	(TC)20	40	196	235	CTTCGTTCTTCGTTCGTCCT	59.473	20	CGGTAGACGGTACGACGTAAA	60.061	21	171
HQFKBVV02ILUY5_from_43_to_528	2	c	(CGAC)5gacgacgacgtacgacgtacgtaacgtacgtacgtacgacgtacgacgacgacgcgacgacgacgact(AC)6	100	362	461	GATACACCAACGTCGCTACAG	58.323	21	GGTGTCGTACGTAGTCGTGTG	59.149	240	246
HR0103T02F2HVY_from_43_to_427	2	p2	(CA)7	14	292	305	CACTCAAGCACGCACGTATC	60.481	20	GGTGTGTTGGTGTGTGGTGT	60.232	20	204
HQFKBVV01DTC41_from_39_to_530	2	p3	(ACA)9	27	425	451	CAACGACAATACAGCACACACA	60.674	22	TGTCGTCGTACGTCGTCTTC	59.905	20	229
HR8F2OA01ERB0N_from_39_to_540	1	c	(CA)12gtcacacacacacgacnctacgcacacg(AC)7	66	43	108	GCACGCACATTACACAGGAC	60.192	20	CTCGCGTCGAGTTTCCTAGT	59.639	118	19
HQFKBVV01EB6XW_from_43_to_605	2	p3	(TTG)6	18	389	406	CGCTACGTTGATGTTGCTGT	59.935	20	ACCTAGGACCCCGTTACACC	60.11	20	232
HR0103T02HIQLX_from_39_to_530	2	c	(AGT)5gagcgagtagtagcgtagtaggt(GTA)8	62	301	362	AGCAGTAGTGGTAGTGGTAGTGG	57.528	23	CCTCGCTCGCTTACCTAACT	58.767	216	249
HQFKBVV02IGU8Q_from_43_to_575	1	p1	(G)11	11	305	315	TCGCATAGGGAACCTGAGTC	60.218	20	CGTTCGTCGTAACCGTACCT	60.052	20	227
HR0103T02H64BG_from_43_to_462	1	c	(TG)7ttacgtgtgtgtgngtgtgctcgtgtgtgtatgtgtgtcgtgcgtgcttgtcgtgtgtgcgtgcgtgtc(GT)9gagtcgacgtcgcgagtacgggtcgtcgcgttgtgtgtttggtgttgcgtc(GT)10	172	148	319	CGCATGCGTGTGTGTAAAT	59.166	19	AACACCACACCGACGTACAA	59.922	289	88
HR0103T02IK7LX_from_43_to_469	1	c	(TG)7ctgtgtgtgtagctgtcgtgtacgtgtgtcgtggtgtgtagttgtgtgtggtcgtgtaggtgtcgtgtgtacgtgtc(GT)10	111	71	181	TGCTGTTGTTGGCTGTTGTT	60.347	20	AACGCGTAACACGACACACT	59.29	20	212
HQFKBVV02IJK1S_from_43_to_565	1	c	(AAC)5ataaccacaacaacatcaccaccac(CAA)5	55	50	104	CAACAACACCACCACCAACAA	62.688	21	TGATGTGTGTTGTGTTATCTAGTGTTT	59.028	293	12
HQFKBVV01BVOZ2_from_43_to_431	1	p2	(CA)10	20	65	84	ACACACGCACACACAGACAC	59.203	20	GTGCACTTGCATCGTCTGAG	60.627	20	152
HQFKBVV02GJS0C_from_43_to_581	2	c	(TTG)7ttattgttgttattattgttttgttgttgtggttattgctattgctgctgctagtgttgc(TGT)5tattattgggtgttgctta(TTG)7	136	206	341	GGTGGTGGTGTTGCTGATAG	59.01	20	CAAGACAACCAACGTAACAAACA	59.984	23	276
HQFKBVV01DSVZ7_from_43_to_430	1	c	(AC)9ccacacag(AC)7	40	87	126	ACACCCGCACACACATACAT	59.758	20	GCGTGCGTGTGTCTCTTAGT	59.116	206	60
HR8F2OA01BGC2H_from_39_to_455	1	p2	(CA)6	12	117	128	GTGCACGCACACACACATAC	59.655	20	TGTAGTGTCGCGGCTTAGTG	60.073	20	222
HR8F2OA01EGX6Z_from_39_to_426	1	p4	(TCTA)5	20	100	119	TCTGTCTATCCATCTGTCTATCTGTC	58.017	26	CGATACGGATACCGAGTACGA	59.989	21	168
HQFKBVV01DBX1C_from_39_to_484	1	c	(TG)11tcgtgcgtgtgtatgtac(GT)6	52	39	90	TGTGTTTGTGTGTGCATGGT	59.458	20	CGGCGACTACACGACTACAC	59.39	20	205
HR8F2OA01BWE64_from_43_to_561	1	p2	(AG)6	12	274	285	AAAAGAGGGCGTTTCCTTGT	60.11	20	CCTACTCCCGTGTGTGTCCT	60.026	20	293
HR0103T02GABOI_from_39_to_542	2	p2	(CA)6	12	238	249	GCACGTAGCACAACGACGTA	60.929	20	TGTTCGTTGTTGTTAGTTGTTAGTTG	59.621	26	269
HQFKBVV02HPP88_from_43_to_534	1	c	(TTG)8tgttgtcgtta(TTG)7ttagttgtagtgttgtagttgtgtc(GT)8tgtgtc(GT)6agtgt(TG)6ta(GT)10	154	42	195	GCTGCTGTTGTTGTTGTTTG	57.956	20	CAACGACACGAACAAACGTAA	59.682	21	263
HQFKBVV01ADUJN_from_43_to_505	2	c	(TTG)8tttgttgttgtcgtgttgttgttgttacg(TGT)6	71	307	377	CGTGTTGTTGTTTCGTTGTTG	60.096	21	GTGAGAGACGACCGACCAC	59.215	244	195
HQFKBVV01C3IPD_from_43_to_633	2	c	(GTT)6(TGT)16gtgtgtgtcgtg(TGT)7(GTT)9tgtttgttgttgttgttagtta(GTT)5g(GTT)8	188	168	355	TCCTGTTGTTCCTGTTGTTG	57.109	20	TAAACTAAACAAACCTAAACAAACAAA	57.031	27	300
HQFKBVV01CKQAE_from_43_to_432	1	c	(AC)7gtctgtatgcgcacacacgcatt(CA)9cgcacgtatgcctgcacgcatgcacgcacacgcggacg(CA)9cgaacacacaccgcgcgtgcaccacacacacgcacacaacatacacacgcgtgcgcacactctcacacatacatacg(CA)10	208	146	353	CAAACACACATGCACACAGC	59.785	20	GTACGTACGCGTCGGTGTA	58.23	282	94
HQFKBVV02HSDJE_from_43_to_426	2	c	(AGAT)9tgatagatatatagatagatagatc(GATA)20	141	164	304	CAGATAGACAGTCCGATAGATAGACA	58.106	26	CTCAGTCAGCCCGTCACTTA	59.034	204	126
HQFKBVV01AIBRI_from_39_to_426	1	c	(TTG)5ctgctggtgctgatgttgttgttgttattgtta(TTG)5ttattgtttttgtcattgtttttagtttttgttattgttgtcgttgttgtttttgttggttgttattgttgtg(GTT)5	151	89	239	GGCGTGATGCTGTTTATTTG	59.186	20	TTGCTCACCTACGCTCTGTG	60.199	20	300
HR0103T02GGRJU_from_39_to_500	2	c	(CA)7tat(AC)10gacacactatcacaatacaggcacacaacaccncaacg(AC)6	87	245	331	GCACACATACACACACAAACACA	60.444	23	GTGGTCGCCTTAGGAAGGTA	59.195	254	197
HQFKBVV01A1ZO8_from_43_to_524	2	p2	(TG)19	38	229	266	TCGTGTTGCTGTAGTGATGTTAATAG	59.692	26	AACACAACAAACAAACACACGAC	59.894	23	155
HQFKBVV02FZD3J_from_43_to_446	1	c	(AC)8gcgtgcgcacatacatacgcacacacaaacacgcaggcgagcacacatag(AC)8ctgcacagacacat(AC)7ggcgggcacg(CA)7cgacgcacgcacacactactacatacat(AC)6	174	118	291	GCGCACACACATTCATACAC	58.574	20	GTCGACGTAGGGTGGTGTG	60.013	290	41
HQFKBVV02GRFMS_from_43_to_431	1	c	(TG)7catgtgtgtgtgtttgtgcgtgtgtgtatgagtgtgta(TG)6c(GT)7	79	98	176	GCGTGTGCGTGTGTAGGTAT	59.67	20	CACATGCCCTCACAAATACG	59.988	20	252
HQFKBVV02I87OI_from_43_to_478	2	p2	(AC)8	16	366	381	CGAACACGACGACACCTTTA	59.758	20	GTCGTGTGTGTGTCCGTTGT	60.551	20	142
HQFKBVV01EU1PW_from_39_to_391	1	c	(TG)6(AG)6tgtgggcacgagcgtgtgagtgtgaacgtgtgct(TG)8cacccgcaagcaagcacgcacatgcacacg(CA)9g(AC)6	135	70	204	AACAGCGTGTTCGTGTAAGC	59.003	20	GTGTGGGTCGTGTGTGAGAG	60.207	20	233
HQFKBVV01AVN4E_from_39_to_268	1	p2	(GT)6	12	64	75	TGCGTGGTGGTGTGTATATG	58.863	20	CCCCTGTAGTGCCTTGAGAG	59.861	20	166
HQFKBVV02GM3LH_from_39_to_495	2	c	(CAA)6ctaat(AAC)10aattaataataaaacaacaacataataataacaggcacaacaacaacaacctataacaat(AAC)5	128	253	380	CACCACACAACATACGACACA	58.908	21	CCCTGTGTGCCTTGAGAGAC	60.861	263	183
HQFKBVV02HJ24L_from_39_to_441	1	c	(CG)6cacaggacacacacacaaacacgcaacg(CA)14cg(AC)10	90	31	120	CACGTGCACACAAACAAACA	60.245	20	GTGTGTCGTCGTCGTGTGT	59.131	282	6
HQFKBVV01DS1V3_from_39_to_459	1	p2	(CA)8	16	143	158	CACCCGACACACACAAAATG	60.884	20	GCGTGTGCGTGTATGTGAG	59.911	19	168
HQFKBVV01A3WFP_from_39_to_542	1	p3	(TTG)8	24	149	172	TGTTGTTGTTGCTTTTCCTGTT	59.693	22	AACAACACCACCAGGACCAC	60.735	20	147
HQFKBVV01BT60E_from_39_to_514	1	c	(TGT)8ttatgttgttgattctacagtatgctgccactgccatggctgctgatgttattcctgctgcttatttgttttgttgttgg(TGT)6	122	309	430	GGTGGTGATGTTATTGTTCCAGT	60.033	23	AACCAACTAACAAACAACAACAGA	57.846	24	203
HQFKBVV02JO6RI_from_43_to_659	1	p3	(GTC)5	15	401	415	GGTCGTCCGGTCTATTGTTG	60.375	20	GACCGAACGTACGAACGACTA	60.183	21	249
HQFKBVV02IBM14_from_43_to_503	2	c	(AAC)10aataacaacatcaacaacaacataacaacaacagtaacaacaacaacagt(AAC)5	95	195	289	GAAGCCGTAGCAGTGGTAGC	60.044	20	TGTTGCTGTTGATGCTATGTTG	59.799	278	79
HR8F2OA01EVJGX_from_43_to_478	2	c	(CA)12cgacacgcgacgacacgacgacgacactactactacgacca(CAC)5	80	312	391	GCACACTTCGCACACACAC	59.93	19	GTCGTCGTTCGTTTGGTTTG	61.499	200	235
HQFKBVV01CERR8_from_43_to_498	1	c	(TGT)6tta(TGT)5tcttgctgtta(TTG)6	65	253	317	CCAAGGCAACTTTCTTCATGT	59.228	21	CCCGTCATCAACCACAATAA	59.247	250	145
HR0103T02H6E2W_from_43_to_572	1	p2	(GA)8	16	50	65	GGAATGCTTTATCCCTCCAC	58.453	20	TGACAACAGGAGCGAAATTG	59.84	20	299
HQFKBVV01BAJ3Q_from_43_to_685	1	p4	(ACGT)5	20	371	390	CCTGAACGCTCACGGTAAAA	61.184	20	ACGGTTTGGTTACGGTTACG	59.785	20	290
HR0103T02JUM21_from_39_to_430	1	c	(CA)6cgcacgcgcgcacacaat(CA)10	50	125	174	CGCAAACACACACACAGACA	60.412	20	ATACGTGCGTGTGCGATAGT	59.253	238	59
HQFKBVV01D9P8R_from_43_to_429	1	p2	(GT)6	12	49	60	GCGTGTGTGTGGGTGTGT	60.051	18	CATGCATGCACTAACGACAA	59.307	20	232
HQFKBVV01DAS0B_from_43_to_424	1	c	(AC)8atacacactacagcacacacat(AC)15	68	76	143	AGCAGCATTTACCCAACAGC	60.278	20	TGTGTGTGTGTGTGTGTGTGTC	60.052	300	4
HQFKBVV01CR3XO_from_39_to_552	2	c	(AAC)5aataacagcaacaacaacaat(AAC)7cttaacaacaacagcattaccaaactg(CAA)5taataacaacaacaacattaacaacagcaataacaacaacaat(AAC)5aatc(ACA)6	179	247	425	AACAACCGCATTAACAACAGC	60.053	21	ACTTGCGTCACCTACGCTCT	60.081	20	291
HQFKBVV01BX1IH_from_43_to_453	2	c	(CA)12cgcactgcg(CA)8	49	233	281	ACAACACGCGTGCTACAAAC	59.835	20	CGACGTCGTTAGTGTTGTGTC	59.275	21	273
HQFKBVV02JSKJF_from_39_to_333	1	c	(AC)6ag(CA)9	32	92	123	GCAACATCAACAATAACAACAACA	59.843	24	CCCTGTGTGCCTTGAGAGAC	60.861	284	1
HR0103T02GN0U1_from_43_to_433	2	p2	(AC)7	14	237	250	CGCACATATAAACGCGAACA	60.666	20	CTAGGTGTGGTTTGCGTGGT	61.005	20	252
HR0103T02JZ2RP_from_39_to_581	2	p2	(CA)8	16	203	218	GCACACTGCAGACACACACA	60.604	20	TACGGTGTTCGTCGTTCGTA	60.172	20	275
HQFKBVV01ECYWP_from_43_to_409	1	p2	(AC)8	16	121	136	ACGCTGCTCGCTTACACATA	59.662	20	CGTGCATGTGTGTGTCATGT	60.079	20	263
HR0103T02GVIGL_from_43_to_456	2	p2	(CA)9	18	219	236	CACACGCACACACACATACG	60.731	20	AATGTGCTCTGCGTGCTTTT	60.974	20	141
HQFKBVV01AJ6NY_from_43_to_548	2	c	(TTG)6gtggtggtggtagtagttgttattttgtttgttattagtta(GTT)6tatttgtccacttgttgtttattgt(TTG)11tcactg(TGT)6	159	261	419	TTGTTGTGATTGTTGTTGTTGTG	59.444	23	CCACCACCCACGACTAGACT	60.026	20	282
HQFKBVV01CWLOW_from_43_to_432	1	c	(CA)8tgcgcgcacacacatacagg(AC)6	48	202	249	ATACACAGACACGCGCAGAC	59.936	20	GGTGTCGTCGTCGTTGTTAG	59.213	260	119
HQFKBVV02HPLJ6_from_43_to_455	2	p2	(GT)9	18	340	357	TCGTACGTTGTGCGTGGT	59.732	18	CGACACTCACGTCGACAC	57.035	18	260
HQFKBVV02HH15O_from_43_to_547	1	c	(GT)11tgttgt(TG)7tagtgtgtcgtgtgtgtgta(GT)6	74	58	131	CGCGTGTCTGTGTGTTGTTT	60.823	20	GACGTACCAACCGACGTACC	60.299	190	30
HQFKBVV02GEUFD_from_43_to_461	1	c	(GT)11gcgtgtgtagtntgctgtgtcgtcgtgtgtaatgtgatgcgcgagcgcgtgtcttcgngtgtgtgt(TG)8	104	81	184	CGGGTGTGTGAACGAATG	59.486	18	CCACACGACACCACCACTAC	59.915	270	15
HQFKBVV02F5KLO_from_43_to_460	1	c	(AC)8aaccttgcagacacact(AC)6	45	59	103	ACACACAAACACGCAAGCAC	60.834	20	TGTGCACGTACGCGTGTT	60.988	18	159
HQFKBVV01B9MFR_from_39_to_522	2	p2	(AC)6	12	247	258	ACGCGACACACACACACAC	60.286	19	GTACGTTGGTCGTGGTCGTA	59.49	20	276
HQFKBVV02I6FJH_from_43_to_653	1	c	(GTT)5gtagtttgttgtttttgttatttgttgttgttgttagtagta(GTT)6gctagttgttgtgtgtaattgtgataa(TGT)5attgtttgtt(TTG)5ttattgtagttgttagtatgtttgttgtttgtgttgaagtgta(TGT)5	200	87	286	TGGTTGTTGTTGATGTTAGTTATTGT	58.885	26	GTCAACAACGCAACAAGACAG	59.4	21	288
HR8F2OA01D58VW_from_43_to_796	1	p2	(TC)6	12	36	47	GCTTGAAGTTGAAGGAAGTGC	59.115	21	ACCCGACTGGGGTAGGTAAC	60.11	20	282
HQFKBVV02I63ZB_from_39_to_427	2	c	(CA)6cgcaagcatacacacacgctatgcatacacacacgcacgcacacacgcacttcgtgcgcacagtacgcaccgcggtgcacacacat(AC)6atacacacacaccacaca(CG)6	140	189	328	CGCGCACAGACACATACAC	59.911	19	CGTCGTTTTAGGGTCGGTAG	59.626	272	102
HQFKBVV02J2WOJ_from_39_to_439	1	c	(AC)7atgcg(CA)6	31	67	97	ACGCGCACACACACACTTA	59.954	19	CGACTTACGGTCGTCGACTT	60.312	193	19
HQFKBVV01D7X8N_from_43_to_487	1	c	(GTT)8gc(TGT)7gttgctgtctgttgttgttgtcg(TGT)7	91	81	171	TGTTGTAACATGCTCAATGTTTG	58.669	23	CAACAGCACAACACAACAACA	59.252	21	189
HQFKBVV01C2H9K_from_43_to_528	1	c	(TTC)9tccttctcctcctactcttactcctaatactactccta(CTT)5ctcctactcctactcctactactgcttcttcttctcctcctactcctacttctactcctactcctat(TTC)7	168	256	423	CCCTTCTCATTCTCCTTCTCA	58.459	21	TCAGTCAGCCCGTCATAGAA	59.394	300	180
HQFKBVV02JP0AT_from_39_to_433	1	p2	(CA)10	20	116	135	ACACCCAGGCACACACGTA	61.088	19	GTGCCTGCGTTTGTATGTTG	60.18	20	279
HQFKBVV01DQIOA_from_43_to_620	2	c	(TTG)5tgg(TGT)7t(TTG)5tattagttgtttgttgtttagtttggtttgttttgttttgttgtttgtttagttagtgttggtgg(TGT)5(GTT)5	150	386	535	GACCGGTTGGTTGTTTGTTT	59.734	20	GACAGACCGTCCACTCACAA	59.712	244	333
HR8F2OA01EMDXC_from_43_to_443	2	p2	(GT)7	14	308	321	AGTGTGCAGCGTTACGTGTG	60.992	20	GCCCACGCTACAACACAAC	60.176	19	211
HQFKBVV02IT9H1_from_43_to_495	1	p2	(CA)8	16	393	408	TTGTCTCCCAAGGTGCTCTT	59.844	20	CGCGTGTGTGTCTGTGTATG	59.804	20	265
HQFKBVV01D17WE_from_39_to_431	1	p2	(CA)8	16	54	69	GCGTGCATACATTCACACAC	58.574	20	AAGCGCGTTTGCTATTGTG	60.029	19	152
HQFKBVV02JIS6I_from_43_to_453	2	p2	(AC)6	12	319	330	GCACGGCATCGCTACTAAC	59.464	19	GTCGACTCGTGTCGTGTGTC	60.378	20	140
HQFKBVV01DSJ7L_from_39_to_421	1	c	(CA)8cgcacatactcacaggcacacacacgcgcgtgtatacaaatag(AC)7atacacacgcacccacacatgcacgcatgcacgcacgcg(CA)8	128	46	173	ATGTGCACACACCCACCAC	61.417	19	CACGCGTGTGTATGCTTGT	59.34	192	19
HR0103T02JT6IV_from_43_to_534	1	p2	(AC)26	52	298	349	CACACAGACACAGACCACACA	59.181	21	CGTTGTTAGTTATTAGTTGGTTTCGTA	59.133	27	139
HQFKBVV01B1RFL_from_39_to_429	1	p2	(GT)6	12	118	129	TGGATTTGTGCTCACGTGTT	60.16	20	ACACACACACACACGCACAC	60.177	20	233
HR0103T02F7TW0_from_39_to_573	1	p2	(GA)29	58	271	328	TGAGGTTGCCATTGTTGAAG	59.691	20	CGTTCCGTACCGTACCTACCT	60.301	21	251
HR8F2OA01CVCU7_from_39_to_569	2	c	(TTG)5ttaa(TGT)5	34	371	404	TCGGTGGTAGTTCGTTTAGTTG	59.196	22	AACAACAACGGTCAGCAACA	60.199	20	192
HR8F2OA01AM70P_from_43_to_461	2	c	(GT)6tcgttgtgtgngacnnntntatgtgtgtggtgtggtc(GT)16ngcgcgcgcncgnta(GT)7	110	262	371	TCGTCGTTACGTTCGTTAGTTC	59.335	22	ACACGACACGACACACAACA	59.651	20	208
HR0103T02IU49E_from_43_to_473	1	c	(AAC)5aatattaataacaataataactacaacaacaatatcaacaacaatgtcaacaacaataacaacaacaccgatgg(CAA)5	104	44	147	AGCAACAACAGCAGGAACAA	59.49	20	CTGATGCTCCCACTGCTACA	60.008	281	16
HQFKBVV01DTP2V_from_43_to_484	2	c	(AC)8tacacact(AC)6	36	228	263	CTACACCACGTACCACGACCT	59.961	21	TGTGTACGTGTCGTGTTGGTC	60.54	192	189
HQFKBVV02GS1QU_from_43_to_729	2	p3	(GTT)5	15	243	257	GGTTGTTTGTTGGGGTAACG	60.125	20	CCTAACAACCATAACGAACACAA	58.975	23	252
HR8F2OA01DQ8VU_from_43_to_467	2	c	(ACG)6acacacac(ACG)7	47	351	397	CGCGTCGACGACTACAAC	58.978	18	GTGTCGTGTGTCGTGTGTGT	59.029	205	220
HQFKBVV02GDJCE_from_43_to_564	2	c	(GT)15taacgttgtgtcgtgtcgtgtgtaaacgt(GTC)5(GT)6	86	210	295	GTGTCGTGTCGTGTCGTGTT	60.708	20	TAACGGACCTAACGGACGAC	59.993	20	252
HQFKBVV01EOCO8_from_43_to_504	2	p4	(GGTT)5	20	228	247	AGGTGGTGGTGGGTATGTGT	60.009	20	GTCGCCGTACGACCAACTAC	60.581	20	180
HQFKBVV02HP7X2_from_43_to_446	1	c	(CA)8aacgacacccatgcacacacgcacgcccgcacccg(AC)6aaacacacccacggcactggcacacacacagagacacacacaaacaaacaaacgcgcgtgcatc(CA)6	139	81	219	CGCACGCATACACATACACA	60.209	20	CGTGCGCGTTTAATTTTGT	59.756	247	17
HR0103T02FTCJ1_from_39_to_475	1	c	(CA)10cg(CA)6aacacacacacgcgacacaacacgacgcacgtcgcacactaataacgcgggtgcacatactacacacttcacaccagacacacacacg(CA)6cg(CA)6	148	45	192	CACAGGGCACAGACACACAC	61.315	20	CGTGTCGGTGTCGTGAGTAG	60.371	227	7
HQFKBVV02H8M3T_from_39_to_490	2	c	(GT)7cgtgtgtcgtgtgtgtcgtgtgtcgtgtagtgtgtgtcgtgtgtgtgtaagtgt(GTC)5	83	316	398	TGGTTGAGCGTAGTTGGTGT	59.213	20	ACGACGACACGACCACACA	62.397	19	293
HQFKBVV02H0NOX_from_39_to_576	1	c	(CA)6ctgcg(AC)8	33	163	195	CACGCACACACTACACACACA	60.334	21	CGTCGGTAACGTAGGTTCGTA	60.061	290	118
HQFKBVV01BX274_from_43_to_429	1	p3	(ACA)8	24	55	78	CCAATCCAGGCCAAATGATA	60.66	20	TGTAGGCTTGACGCCTTGTT	60.827	20	120
HQFKBVV02H78RX_from_43_to_446	1	p2	(AC)7	14	44	57	CGCGCACACACAAACTCAC	62.599	19	GTGTGCGCTCACATGTTTGT	60.801	20	249
HR0103T02G8PI7_from_39_to_518	1	p2	(AC)9	18	33	50	GTGCGCACTCTCTCTCTCCT	59.89	20	TGTGGTCTGGTTCGTGTTGT	60.047	20	132
HQFKBVV01EYBSI_from_43_to_545	1	p3	(TTC)5	15	285	299	GAGCTTGTGGAGGCTACTGG	60.012	20	CAGCCCCGTCATAAGAGAAG	59.83	20	299
HR0103T02FX196_from_43_to_426	1	c	(CT)9cacattcacaaacacagacacacacacatttgcgcacacacgcacacctacacgcgcacacacagacagacag(AC)6gcacacacacaaacacgcacacacacgcgcctcgcacacactcacaaacacgtcgcgcg(CA)6	174	69	242	CACATACGCATACATGCATACAC	58.93	23	CACGGTACGTGCAGTGTGTT	60.696	281	10
HQFKBVV01BSKH4_from_39_to_437	2	c	(AC)6tcacgcacgcacacaag(CA)6	41	184	224	GCGCACACTCAAACAAACAC	60.356	20	AGTGTGGTGGGTCGGTATGT	60.159	20	204
HQFKBVV01B8PNC_from_43_to_459	2	c	(AC)8ag(AC)8aagcgcgcgcgcgtcactctcataanaacacgacgcgcgcacacacactacacacacacgacgacgacacactacgacgacagt(CGA)5	133	241	373	AACGCGCACACACATTTAAC	59.662	20	TGTGTGTCGTGTCGTGTGTC	60.267	20	300
HQFKBVV01CSJE3_from_39_to_441	3	p2	(CG)7	14	318	331	CACACACACGCAAGCATACA	60.385	20	TTTAGGGGTCGGGTAATGTG	59.679	20	184
HQFKBVV01BF2UK_from_43_to_517	2	p2	(GT)12	24	390	413	TTAGCGTACGCGTGTGAGTC	60.081	20	CACACACGACACAACAACACA	60.148	21	238
HQFKBVV02J3GFF_from_43_to_332	1	c	(CA)6tcacacacagcacacat(AC)6gagacacacac(CA)6	64	149	212	CTGCAGCAAGACACATCACA	59.595	20	CTCAGTCACGCCCGTCTATT	60.277	228	11
HQFKBVV01C6V3D_from_39_to_533	2	c	(ACG)8ac(CGA)8ccga(CGAC)12ga(CGAC)9	140	292	431	GCAACGTGGACGACAACT	58.171	18	GGTCGTCGGTCGTGTGTC	61.23	257	202
HQFKBVV01EZTF6_from_43_to_477	1	p2	(CA)6	12	64	75	ACAAGCACACACGCAGAGAC	60.104	20	TCGTGTGTAGTCGTAGTGTCGT	58.382	22	268
HQFKBVV01CQB7I_from_43_to_477	1	c*	(TGCG)5(GT)19*	57	57	113	ATGCATGCGAGTACGTGTGT	60.215	20	ACCACACCACGACGACTACA	60.072	20	138
HQFKBVV02F6SQ6_from_39_to_440	1	p2	(GT)10	20	41	60	GCATGTGTGTATGCGTGTTTG	61.046	21	CACCACTTAGCACGCACTTC	59.515	20	222
HQFKBVV02GEB4U_from_43_to_562	1	c	(AAC)6ggacaacaacggacacaacg(ACA)6	56	233	288	CAACGATAACGACAACGACAA	59.641	21	TGTGTGTGTTCTTCGTTTGTG	58.216	239	190
HR8F2OA01AYXJA_from_43_to_558	1	p3	(ACG)7	21	372	392	CCACGAACTGACGAGAACCT	60.298	20	TTCGTTCGTTCGTCGTCTAC	58.926	20	284
HQFKBVV01DTJBK_from_43_to_505	2	p2	(GT)8	16	156	171	TTGTTGCTGGTTAGTGTCTATTG	57.096	23	CACAACACGACAGCACATACA	59.23	21	128
HQFKBVV01D1VZT_from_43_to_435	2	c	(TG)6agtgtgtgcgtgtgtgtgtctgtgtagtgtgttgagtagtatgcgcgacggtcncgggtgtagtgtgtgtgtgcgcgtgtgtgttcttgc(TG)6tcgcgcgtgtgttcttgcgngtgntgtgtgtgtgcgngtacngtn(TG)9	177	164	340	GCACACGAGTGTGTGTATGTG	58.641	21	GACAACGACACGCACGAC	59.866	299	86
HR0103T02GE8F7_from_39_to_542	1	c	(TGT)6tattgttattgtc(GTT)5	46	101	146	TGTGGTTGCTGTTGTTGTTG	59.187	20	ACACCAGCAGCCGTAACAGT	60.775	20	226
HQFKBVV02IV3SZ_from_43_to_571	2	c	(TTG)5ctgttattattgcta(TTG)9tttatttta(TGT)5	81	393	473	TGTTGCTGTTGTTGTTGTTCC	59.649	21	AGCTTCAAGCAAGTCAACAAA	57.827	21	245
HQFKBVV02FOE20_from_43_to_500	1	p3	(TGC)7	21	385	405	GCCATCGTCCTCTTCTGAAC	59.81	20	TCAGCAGCAGGTAGCCAGTA	59.764	20	200
HQFKBVV02I6TKO_from_43_to_441	1	c	(TG)10cgtgtgcgtgcgtgtagtttgtgcgtatgcgcgtgta(TG)7	71	280	350	ACGCGTGTATTTGGGAGTGT	60.44	20	CGCACACCACACTCTCTCTC	59.603	199	180
HR0103T02F88NH_from_43_to_483	2	p2	(GT)6	12	207	218	TGTTGGCCTTGTTGTTGCTA	60.293	20	GACTACACAGCCAACGCAACT	60.371	21	258
HR8F2OA01A2BR2_from_43_to_436	2	p2	(GT)7	14	283	296	TGTTGTGTGTGTGTGGGTGA	60.542	20	GACCACACCACGACTGTCTC	59.118	20	264
HQFKBVV02I0PGP_from_43_to_535	1	c	(CTT)6ctccttctcctcctactcttactcctactcctactcctacttcttcttca(TCT)6tcctgtacctcctactcctacttctctc(CTCCTA)7	156	53	208	CCTCCTTCTCCACCTACTCCTA	58.872	22	GGAGTAACGAAGTAAGAAGAAGAAGA	58.046	296	23
HQFKBVV02GGQ0I_from_43_to_522	2	p3	(AAC)5	15	349	363	GCAAAACCACAACACAACACA	60.501	21	AGTCAGCCCGTCCATTGT	59.05	18	210
HQFKBVV02JKNGM_from_39_to_478	2	c	(TG)9ngtgngtcgcgtcgtgcgtgtgtgttgngcgtgtcgttgtgtgagtgtgtacgtagn(GT)9	93	282	374	TCGGTCGTGGTGTGTTAGGT	61.43	20	ACTACCGCGACACACGTACA	60.245	20	204
HQFKBVV02JI6WX_from_39_to_317	1	c	(CAA)6taacaacaactatagcagcaacatacacacagtacngcaacac(ACA)5aaacacaacaacacaataacaacaacaacacaacaataacaacaacaacc(ACA)6	144	42	185	CAGCCACAACAGCAACTAACA	59.959	21	CACCACGACTTGGCTCACTA	59.897	215	10
HR8F2OA01BETWP_from_43_to_484	1	c	(TG)8tctgtgtgtgtgtc(GT)10	50	115	164	CGTGCGTGTGAGTGTGTGTA	60.437	20	CACAACGACGACCGACCTAC	61.572	195	11
HQFKBVV02HSIBT_from_43_to_642	1	p4	(TACG)5	20	482	501	CGTTTCGGGAACCTAGGACT	60.488	20	AGACGACGACGACCGACTAC	60.329	20	272
HR0103T02I0TTY_from_43_to_503	1	p3	(AGG)5	15	74	88	GAGGAGCAGCTTCCAAAAGT	58.672	20	AAGCGCTTCATCTGGATGTT	59.843	20	149
HQFKBVV01D09MY_from_39_to_462	1	c	(TG)7agcgtgcacgtgtga(GT)6gcgtcgtagtgtgtgcgcgacatgtgtgtgtggtgcgtgtgctagtggcggggtgcttgctatgcgtgca(GT)6	123	30	152	CGTGCACGTGTGTGTGTG	60.447	18	GCGCCGACTATTTAGGTACG	59.764	258	7
HQFKBVV01CX5UC_from_39_to_522	1	p3	(CAA)8	24	164	187	TCTCAGCCAGAACCTCAACA	59.545	20	GGTTGCAAGTGGTTCCAGAT	59.973	20	227
HQFKBVV01ELVDM_from_39_to_431	1	c	(CA)7tacacaa(AC)13	47	29	75	CCCACGCACACACACAGA	61.486	18	GCGTGTGAGTGAAGTGTTTGT	58.846	206	6
HQFKBVV01DX9DL_from_39_to_553	2	c	(TTG)5atgttcttgttttat(TTG)10ctgctcttgttatttttgcttttgc(TGT)5	100	335	434	TGTGGTTGTTGTTGTGGTTGT	59.803	21	CACCACGACTTGCTCACCTA	59.897	20	248
HQFKBVV02ICY4H_from_43_to_590	2	p3	(AAC)6	18	403	420	CAACAACAACACCCAAAACAA	59.372	21	TGGTTAATCTTTGTGTTTCTCCT	57.008	23	230
HQFKBVV02FXVNS_from_43_to_616	2	c	(AAC)5acaaacaactataacagcaacaacanaacacaanactaacataccaanaactaacactaacgacgaacaact(AAC)6	105	320	424	CGAACAATAACACAACAACAACAA	59.873	24	CCTAGGTCACGTCCGTCTAGT	58.348	262	290
HR0103T02GHNCZ_from_43_to_473	1	c	(AC)19t(AC)8	55	354	408	TCCCCCTCAACTGATGTACC	59.779	20	CGACCCGTCCGATAGTGT	59.499	18	264
HR8F2OA01A3PHK_from_43_to_412	2	p2	(TG)6	12	217	228	GTCTGTGTGTGCACGCATGT	61.928	20	CGCACTCACACACACAACAC	59.818	20	284
HR0103T02IHUV0_from_43_to_589	2	p2	(TG)6	12	226	237	CGTTGGTTGTTAGTCGGTCA	59.609	20	GAACGAAACAACGACGACAA	59.74	20	290
HQFKBVV02HZMEH_from_39_to_557	2	c	(TCT)11gcttcattcttcttttccttcttcttctccttctccttctccttctactcctcctcctcctactcctactcctgctcctactcctactcctacttct(TTC)10	160	218	377	TCTCTTCTTCCTCTTCTCCTTCTC	58.929	24	CACCACGACTTGCTCACCTA	59.897	20	300
HQFKBVV02JNOT6_from_39_to_481	1	p2	(AC)6	12	112	123	TACGCGCACACACAGACATA	59.926	20	GTTGACGTCGTCGTCTGGTA	59.751	20	149
HQFKBVV02GQE7E_from_39_to_476	1	p2	(GT)7	14	66	79	TGCGTGTGTATGTATGCTTGTG	60.642	22	CTAGTCGCGCACACACTACC	59.54	20	229
HQFKBVV02GK7W8_from_43_to_443	2	c	(CA)7cgatacgacacgacgacacgcacagtacggacgcatggcacgcacagatcgcacggcn(CA)6acgacacacactacgtgtgtacncg(AC)9	127	218	344	GCTCACACACCACACACCATA	60.503	21	GTAGTACGTCGACGCGTGTG	60.393	20	249
HQFKBVV01B88D3_from_39_to_477	2	p3	(ACG)5	15	321	335	ACACACACACCACCGGAGTA	59.915	20	CCGTTCGTTCGGTCGTTAC	61.478	19	116
HQFKBVV02IVF9H_from_43_to_465	2	p2	(CA)11	22	224	245	GTACGCACACGCAATCAAGT	59.794	20	GTGTTCTCGTCGTTCGTGTC	59.315	20	165
HQFKBVV01A566I_from_43_to_650	1	p2	(AG)8	16	254	269	ACCAATGGTGCTCCAAAGTC	59.973	20	CCGTTTACCGTTTACGGTTTT	60.147	21	221
HQFKBVV02JBSTW_from_39_to_534	1	c	(TG)6tagtggttgatgttnttatcgttgtaa(GTT)6	57	49	105	TGTGTGTGTATGTGGTGTGTGTAT	58.683	24	TCACTTACAACTAGCAACCACAA	57.582	23	185
HQFKBVV01DNZTX_from_43_to_471	2	c	(GT)13ggtcgtgtgtgtagtgtgtgcgtcgtcgtgtggtgtgtcgtgtcgtagtgtacgcgtggacgtagtgn(GT)6	106	165	270	GCACACGTTGTGTGTGTGAG	59.818	20	ACACCAACACCACGACACTT	58.915	278	82
HQFKBVV02FKTF2_from_39_to_504	1	p2	(AC)6	12	327	338	AAGCCGTACAACAACGGACT	59.662	20	CAGTGTAGTACGTACGCGTTAGTGT	59.782	25	228
HR0103T02JIUM4_from_39_to_690	1	p2	(TG)8	16	75	90	TACGCGTGTGTGAGTGTGTG	60.437	20	CGACTACGGACACGACGAC	60.326	19	119
HR8F2OA01C0Y2L_from_39_to_508	2	c	(CGA)6cggccgtacgacgaccaactacgaaccgacgaacgaacacaccaactacgacgacaccgacacactaacgacacacactacgacact(AC)8gacacacacgacacgacgacgacgtacacgacg(AC)8	170	256	425	GTCCGACCGACCCGACTA	62.092	18	AGTCGTGTGTGTGTCGTCGT	60.282	20	278
HQFKBVV01DKURM_from_39_to_521	2	c	(AAC)6accaacaacactagcaagaacaacaacaacatcgg(CAA)5ct(ACA)6	88	310	397	ACATCAGCAGCAAGAACAGC	59.195	20	ACCCTACGACCTCTTGGTGA	59.574	194	286
HQFKBVV01DHH4L_from_43_to_472	1	c	(GT)6aagtgtgtacgctcacgcgcggctcgtgtgtgtgagtgtgtagtgcgcgtacgccgcacgtgtttgn(GT)9acgcaattntgcacgcgcgant(TG)7tcgtgcgtctcgnggttgtgttgaagttgtgtgtgtta(GT)7	185	151	335	GCGTGAGCGTGTGTGTGT	60.565	18	CACGCACTAACTTCGCACAT	59.935	20	300
HQFKBVV01B5QXE_from_43_to_477	1	c	(AC)12atcgtagtacgacacacaccgcacgcacgcactcgcagacacgaccacagtcacacacacgcacacacacgcacgcacg(CA)9	121	73	193	CACACCCATACACCCACACA	61.201	20	TCGTAGTGTGTCGTCGTCGT	60.381	294	42
HQFKBVV01DEB1X_from_43_to_422	1	c	(GT)6gcggtgtgcgtgcgtaagtgtgtgtgtgcatgc(GT)6atgtgtgcgctcgcagtgtatntgtgtgcgtgtgcgagcagagagagtgcgcgcac(GT)7ctgtgtatgtgtttgcgttgtgttn(TG)7(AG)7tgtgtgtgta(GT)6gcgcgc(GT)6	220	115	334	CACGCGTGTATATATGTGTGTGTT	59.776	24	GACAACGCAACGAGTCACAC	60.366	280	81
HQFKBVV02ICHOB_from_43_to_458	1	c	(GT)6gagtgtggtgtatgtgcgtgcgtgtgtgttgtgcgtgcgtgtgcgtgtggc(GT)7	77	38	114	TGCGTGTGTTTGTATGTGTG	57.528	20	ACGTACGCACCTCGCAGAC	62.467	19	143
HQFKBVV01CEZTJ_from_43_to_499	1	c	(CA)9cgcacgcacataccgcg(CA)6	47	60	106	ACTCGCACACACACCACATT	60.08	20	CGTCGTTGTTCGTGTACGTC	60.222	280	37
HR0103T02IIMT6_from_43_to_465	1	c	(TG)6cgactagtgtatgttcagtgttgttcggtc(GT)6ctgtgtgtgtcgngtgtgtcgtgttagttatgtgtcgcgtgcgcac(GT)7	114	170	283	GCGTCGTTGTGTGTCGTAGT	59.826	20	GTCGCACACACCAACAAACT	59.648	20	212
HQFKBVV02I891T_from_43_to_727	1	c	(TTG)6gttattgtagttgttgctaa(TTG)5	53	108	160	TTGGTTGTTGTTGTGGTTGTT	58.837	21	AACGTCAACACGGAACAAGAT	59.511	21	160
HQFKBVV02IRJ95_from_39_to_212	1	p2	(CA)7	14	70	83	GCACATTCGCAGACAAAACA	60.855	20	CTATCCCCTGTGTGCCTTTG	60.508	20	139
HQFKBVV02J0R14_from_43_to_529	2	c	(TTG)6atgtttgatgttattattgtttttgttgtttgatgttgttgttgttgcagttattgttgttgttgttc(TTG)7tta(TTG)9	137	323	459	TTGTTGTTGTTGCTGCTGTT	57.956	20	TCAGTCAGCCCCGTCATAAT	60.483	20	294
HQFKBVV02GGMIR_from_43_to_558	1	c	(TGT)5ta(TTG)7	38	59	96	TGCTGTTGTTGTTCTTGTTCTTG	60.366	23	ACAGCAAACAGCAGCAAAAT	58.582	20	154
HQFKBVV02FJ41M_from_39_to_476	2	p2	(CA)7	14	131	144	GACACGCACACACACAACAA	60.26	20	GGTGTCCGTGTGTACCGTAA	59.339	20	196
HQFKBVV02HSZ28_from_39_to_565	1	p2	(AC)10	20	39	58	CATATCCATCACCCAAAGGAT	58.585	21	TTTGGTTGATACGGGCCTAC	59.823	20	218
HR8F2OA01CTVAG_from_43_to_463	1	c	(CT)10cg(CA)14cncgcncgacacacgcacacacgacg(CA)6	88	186	273	ACAAACACACGCAAGCAAAC	59.812	20	GCGACGTCGTAGTGTGTGTC	60.39	20	212
HR0103T02JBAL5_from_39_to_561	2	c	(TTG)5atgttgttcttgctgttgttattgttgc(TTG)5	58	172	229	TGTTGTCGTCGTTGTTGTTG	59.187	20	TCGCAACAATAAAAATAGTAGTAGCA	58.645	26	174
HQFKBVV01D6O59_from_39_to_589	1	p2	(AG)6	12	374	385	CCGTGAACGACTCAACGTAA	59.758	20	GACGACCGACCACCTACCTA	59.989	20	263
HQFKBVV01BOIM4_from_43_to_520	1	p2	(TG)9	18	333	350	TTTAGGTGGTTGGTCGTGGT	60.269	20	CACCCACCACAAGATGACAG	59.997	20	108
HR0103T02HNTHQ_from_39_to_477	3	c	(AC)7agcatacacacataaacacacacatatacatcacaccacacacacaaat(AC)7	77	308	384	CAGGTTTAGCAGCAACAACAA	59.024	21	TGTGCTGTGTGTGTCGTGTT	59.818	254	170
HQFKBVV01EBG74_from_43_to_515	1	p1	(A)11	11	239	249	GCGACCTTGTGCTAAAGAGG	60.015	20	AATTTTTGCCCGAACCTTTC	60.292	20	284
HQFKBVV01AOLHE_from_43_to_437	2	c	(GT)13agtgngtgtgctagtgtctgtgtgtgtgcgtgtgtgtggtgagtgtgtgcgcgtcgtgcgtgttgtgt(TG)17tcgc(GT)9	150	165	314	CGTGCGTGTTTGTATGTGAGT	59.697	21	GCGACACAACGAACGACAC	61.385	267	98
HR0103T02JPOVI_from_43_to_490	1	c	(AC)8aacg(CA)10	40	130	169	CACACACACAGACACGGACA	60.258	20	GTGTGTGGTGGTGGGTAGGT	60.608	173	92
HQFKBVV01B0Y84_from_43_to_447	1	p2	(CA)7	14	98	111	AACAGACGTGTGCGTCCA	59.858	18	GTGCGTGTGTGTGTGTGTGT	60.177	20	272
HQFKBVV02FIO97_from_43_to_457	1	c	(TG)8cacgcgacgcgtgcgtgggtgtt(TG)12	63	36	98	TGTGTATGTGTGTGAATGTCTGTT	57.996	24	TAGCGATACACGACCCACAA	60.134	20	119
HQFKBVV02HETSV_from_43_to_452	1	p2	(CA)11	22	89	110	ACGCAGAGACACAGGTAAGC	58.116	20	GACGTGTGTGCGTGTGTGTA	60.285	20	170
HQFKBVV02F1SXG_from_43_to_592	1	p2	(AC)18	36	56	91	TGGGAGCAGAAGTGGACTG	59.963	19	GACTTTACCCCTACGCCACT	58.201	20	137
HR0103T02J3QJY_from_43_to_674	2	c	(AAC)5caacgaactaacgaacaacaacacgaacaacgaacgaacaacaacg(AACT)6	85	375	459	CGACGAACGAACGACTACAA	59.904	20	TGGTTCGGTTACGTGTTACG	59.507	293	273
HR0103T02IZG71_from_43_to_468	1	p2	(AC)8	16	25	40	AAACACGCACGCACACAC	60.382	18	CGTCGAGGCGTTAGTCGT	60.008	18	255
HQFKBVV02I9MWS_from_39_to_466	2	p2	(GT)7	14	348	361	TGTGTGGTCCTGTGTGTAATG	57.857	21	ACAACGACCGACACACGAC	60.655	19	281
HR8F2OA01ASO6N_from_43_to_452	2	c	(GT)7ctgtgcacgtgtgtttgtgtgtgtgcatgcgcgtttgtgattgtgtgtgtgcgtgtgagtgtgtgcac(GT)6	94	163	256	GTTTGTGTGGGCTTGTGTGT	59.493	20	ACACGAACACACGCAGTTG	59.332	19	257
HR0103T02IDCVB_from_43_to_455	1	c	(AC)9a(AC)8gacacactcacgcacgaccctcgctcgaccgccgacgcacgcactacgacgcatggctcacat(AC)9	116	53	168	CACACACGCACCCGACAT	62.802	18	GCGACGTGTTTTTGTTGTGT	59.664	196	25
HQFKBVV01BIQSX_from_43_to_433	2	c	(CA)6ct(CA)8cgcg(CA)9	52	154	205	CGCGCACACACACACATA	59.882	18	TGTGCGTGTAAGGCGTAGTG	60.918	238	13
HQFKBVV01BVRA1_from_39_to_485	3	p2	(AC)6	12	369	380	CCGACCGTACCACACGTA	58.946	18	CGTGTGGTGTTGTGGTGTG	60.549	19	282
HR0103T02JG7CY_from_43_to_429	1	c	(GT)7gc(GT)7gcgtgtgtgtgc(GT)7gat(AG)6	71	70	140	CCTGCATGCTTGCGTACAT	60.85	19	CGTCGCACACACACATACAC	59.649	139	42
HQFKBVV01CHW5K_from_43_to_430	1	c	(CA)7cgcgagtgcacacacacgcgtgtgcatatacacaaacggacacacatacacacacacgcaagcaaacacacacgcgtgcgcacactctctct(CA)6	118	108	225	GCGCACTTGCACTTACTCC	59.612	19	GTGTGTGTGCATGCATGTGT	60.088	20	277
HR8F2OA01CFHAW_from_39_to_496	1	p2	(CA)7	14	293	306	GGTTCGATGCCTGTTTGTTT	59.978	20	GCGTTTGTCGTATCGTGTGT	59.646	20	208
HR0103T02HNC8J_from_43_to_437	1	c	(CA)7ctcacgcgcacagacacatacccgtgcgggtgcccacgcacacatag(AC)7	75	71	145	CACACGCACACGCATATACA	60.209	20	CGTCGTTGTTGGGTGTGTC	61.065	189	26
HQFKBVV02GWYIO_from_43_to_554	2	p3	(ACA)5	15	233	247	AACAGCGAAAACACAACAATAAT	57.827	23	TGTGTCTGTTGCGGTTAGTTG	59.814	21	209
HR0103T02F8RKE_from_39_to_435	2	p2	(AC)6	12	326	337	AGCACACACACAGCACACAC	59.374	20	CAACACCACGTATGCTCACC	60.032	20	218
HR0103T02HWXTO_from_43_to_427	1	p2	(TG)6	12	44	55	TGTGCATGCGAGTACGTTGT	61.359	20	CGCACACACACACACACAC	59.128	19	212
HQFKBVV02HRT42_from_43_to_548	2	c	(TTG)7ttattgttggtgttgttgtta(TTG)5ctgttgtgttgttgttgtgtggtattgttgtgtgtgntattata(TGT)6g(GTT)9	147	269	415	TTGTTGCTGTTGATGTTGTTGT	59.148	22	GACCACCACCACCGAACTAC	60.284	20	246
HR0103T02JXR5O_from_43_to_618	2	p3	(AAC)9	27	441	467	CAAACAACGACGGACAACAA	60.587	20	TGGGTGGGTGTTGGTAGTTTA	60.132	21	185
HQFKBVV01AP000_from_43_to_530	2	p2	(CA)12	24	246	269	ACACGCGACACACACAAAAC	60.684	20	GTCGTCGCGGTACGTAGTC	59.334	19	266
HR0103T02GIH32_from_43_to_580	1	c	(AAC)8aataacaataactaacaactaacaacaagcacaacaccaactacacaaaaacaaananacaactagnt(AAC)6	110	81	190	GCAGCAATAGCAACAACCAT	58.801	20	GGTGGTGTAGGTCGGTTGTC	60.284	287	33
HQFKBVV02HHBKB_from_39_to_353	1	c	(GTT)6attgctaaagtgattgttgttgttgctgcttttattgttgttgttgttattgttgcctgttgttgttgatgttgttgcggttga(TGT)5tgctatttttgttgcagttcttgtagttga(TGT)5	162	39	200	TGTTGTTGCCTATTGATGTTGTT	59.438	23	CGACCACACCACGACTGAT	60.607	19	282
HQFKBVV01E0YG5_from_43_to_450	1	p2	(CA)6	12	90	101	ACACACATACACGCACACACA	59.55	21	GCGTGCGTGTGTCTAGTAACC	60.766	21	177
HQFKBVV02GKGBE_from_39_to_483	1	p2	(AC)6	12	65	76	CACATACGCACGCATACACA	60.209	20	CGTACGGTTGTGTCGTGTCT	59.666	20	293
HQFKBVV02JCO9D_from_39_to_500	1	p3	(AAG)5	15	53	67	GGAGCATGGCAAAGAAGAAC	59.82	20	ATGTGCATGCTTGGTTGAGA	60.272	20	150
HQFKBVV01CDO08_from_43_to_429	2	c	(CA)9cgcgcacgcacat(AC)9	49	206	254	ACGTACTCGCGTGCATACAA	60.346	20	GTGTGTGCGTGTGGTGAGTT	60.708	185	182
HR0103T02GEQ6J_from_39_to_421	2	c	(CA)6ctacacgcgcgcgcgcagacacacacacatcacacacgcgtgcgcacc(CA)7	74	250	323	ACCCACACACAACCACACAC	60.232	20	GTGTGTACGCACGCGAGTC	61.557	142	218
HR8F2OA01ARIDQ_from_39_to_490	2	c	(AC)6cacacacacgacgtcgccgacacncacacacactcnctcnctcnctcncacacacacacgacacgctagcgcacncaacgaactggcg(GC)7	114	264	377	ATACACTACGCGGCACACAC	59.67	20	GTAACGGTCGCCCAAGGAC	62.779	213	229
HQFKBVV02H6GR3_from_43_to_459	1	c	(GT)6ttgtgcgcgcac(GT)15cga(GT)9	75	148	222	CGCGTTTGTGTATGCCTATG	60.155	20	ACACCTACTCGACACGCACT	58.39	188	72
HQFKBVV01DTEPP_from_43_to_461	1	c	(AC)16ta(AC)6taacacacacactacgacacan(AC)6	80	135	214	GCGCACACAAGAACACACTC	60.52	20	TCGTCGTCGTTCGTAGTGTC	59.905	230	9
HQFKBVV01AIP53_from_43_to_587	1	p3	(ACA)5	15	82	96	CAACAACATCAACCACAACAAA	59.386	22	GCTGCTAAAGCTGTTGTTGCTA	59.864	22	110
HQFKBVV01B7DAZ_from_43_to_523	1	c	(CAA)7cagttataataataacagcaacaacaacaataagaacagcaaaacaacgacaacaacattaacaacaataacaacaacaacaatag(CAA)6	125	59	183	CAGCAACAACAACACTAATAACAA	57.124	24	TGTGTCGCTGTGTGTCTGTG	60.593	289	19
HQFKBVV02F04KK_from_43_to_448	1	c	(GT)6ggctgtagacgcgcgcgtcgtgtgtgttgtgtgtggtcgccgagcgtgtgttggtttgt(GA)6	83	103	185	TCCGTGTGTGTGTTTGTGTG	60.088	20	GACTCCTCGCGTCGAACT	59.078	18	128
HQFKBVV02G6PVO_from_39_to_453	1	p2	(AC)8	16	85	100	CGTACAGGCACGAACACAC	58.719	19	GGAGTGCGTGCTATCATGTG	60.296	20	106
HR0103T02HKW56_from_43_to_455	2	p2	(GT)6	12	230	241	GTCGGTCGTCGTACGTGTC	60.179	19	ACACACACACACACACACACAC	58.828	22	267
HR0103T02IF04Y_from_43_to_339	2	c	(CA)9cgcacacacacgcacacacacgcacacacg(CA)6a(AC)13	87	116	202	CACACACACGCACACACAC	59.128	19	CCTCGTGTGCCTTGAGAGAC	61.009	254	29
HQFKBVV02IWZI6_from_43_to_336	1	c	(AC)6atacacacatatactatacagcacacacacatacatacaa(AC)6agcacacacacatacatagcacacacnttacacatagcaca(AC)6	117	49	165	CAACAACATCAATAACACAACAGC	59.491	24	TTGTGTGTGCGTGTGTATGC	60.238	187	13
HQFKBVV02GJNB2_from_39_to_587	2	c	(GTT)5attgttgttgttgtcttgttgttcgttgtgttnttgtgg(TGT)6	72	390	461	TGGTTGGTGTGTTGTTGAGTT	58.944	21	CCGACCTACACACCACTTACG	60.472	21	171
HQFKBVV02HHM18_from_43_to_375	2	c	(GT)7agtgttgtgtgcgcgn(GT)7	44	203	246	GTGGGTGTGTGTGTGTGTGA	59.924	20	ACCAACCACCACGACTCTCT	59.604	20	264
HQFKBVV01BELDE_from_43_to_495	1	c	(TGG)5tagtggtcgtgttgttgtta(TTG)6tta(TTG)9	83	128	210	TTGTTGTTGTTGCTATTGCTGTT	59.741	23	TCAACGACACACACACATCAG	59.166	21	267
HQFKBVV01D3WRK_from_43_to_522	2	c	(TTG)5ttatta(TTG)5tcgc(TGT)5tattgttgttgttcttgttgtg(GTT)10gctgttaatgttgttggtgtta(TTG)6c(TGT)7	169	242	410	TGGTTGTGTTGTTGTTGCTGT	60.104	21	CCCTGTGTGCCTTGAGAGAC	60.861	20	256
HQFKBVV01AK4UB_from_39_to_479	2	c	(CA)9cnncacg(CA)6acacacgacgcgacgacgacacacactacgacgtacgacgacaa(CGAC)6	105	301	405	GCGACAGTACGTCCGTAGG	59.329	19	GTGGTTGGTTGGTCGTCGTA	61.814	257	183
HQFKBVV02F8RVZ_from_39_to_512	1	p3	(TTG)8	24	279	302	CACCGAGCGTTAGCATCATA	59.856	20	AGCAGAAGCAGGTTGCAAGT	60.201	20	283
HQFKBVV02IJS6G_from_39_to_564	2	c	(ACA)6actaactaacaacaacgaacaacaacgaacaact(AAC)6	70	365	434	CAAACAACAACCAAGGAACAA	58.565	21	TCCGTGTCGTCGTCGTAGTA	60.324	222	295
HQFKBVV02FPUF7_from_43_to_472	2	c	(TG)6ctgta(TG)9tatn(TG)7	53	196	248	TTGTTATTGTTGTTGTTCTTGTTGA	58.691	25	CACAGCGATACTACAGCACACA	59.997	22	234
HQFKBVV01CPWJ9_from_39_to_541	1	c	(TTG)5atgatga(TGT)5	37	207	243	TGTGCTTGAACTGGAAGTGG	59.873	20	CATCACCCAACAACAACAACA	60.308	21	265
HQFKBVV01ESUZM_from_39_to_729	1	p1	(G)10	10	264	273	CGGAAGCCATACTGAATCGT	60.096	20	CCTTTCCGGTTTTTCGGTAT	60.177	20	194
HQFKBVV02HPM6R_from_43_to_514	2	c	(TG)8ttagtgtntntgtgtagtagtgtgtgttgtgctgttgctgttgctatttctgttactgttgttgttgttttgtgttgttgt(TGG)5tgttgtcggtattgtta(TTG)5	144	229	372	TGTTGTTGTGCTGTTGTGTTGT	60.158	22	CAGTCAGACCCGTCCACAC	60.148	19	300
HR8F2OA01EOQ1F_from_39_to_525	2	p2	(AC)9	18	422	439	AACGAAACACGAACCAACCT	59.496	20	GAGTCGTAGTGTCGTCGTCGT	60.381	21	193
HQFKBVV02IPJBP_from_43_to_533	1	c	(TGT)6ta(TTG)5	35	87	121	TGTTGATGTTGTTGCCATTG	58.966	20	CGCAGCAACAATAACCGTAG	59.392	20	270
HQFKBVV01DTJWV_from_43_to_485	2	c	(CAA)6cagtcgcaacatcaacaacaacagcaacaagatcaataacaatatcagaaccaacagcaacaacaccaacaacaccaacaatagtagcaag(AAC)5attaacaacaacaataaatat(AAC)10	175	177	351	AGCATCTGCAGCATCAACAC	60.024	20	GTCAGCCCGTCTATTGTGGT	59.997	276	111
HQFKBVV01EPGJU_from_43_to_428	2	c	(CA)6acagtcacacacacgcgt(CA)12cncgcgcacacacacn(CA)7cncncacncacgcnctcgtnacacacacgaacgcgcgcgcacacacgagactacactaacaacncgcgacgcg(AC)10	177	180	356	CATACCTCACACGGTGCATA	57.997	20	GCGTGTGTAGAGTAGTGTGTGTC	57.485	293	93
HR0103T02IVLOQ_from_39_to_501	2	c	(AC)18anacactacatacacacacacgatacacacactc(CA)7	84	282	365	ACCACCACCACAACACAAAG	59.331	20	TACGTACGTCGTCGGTGTTC	59.64	209	226
HR0103T02GLQ3B_from_39_to_411	1	c	(CA)6cctt(CA)6cgcgcgcg(CA)6tacgcgtacacacacacg(CA)11cgtgcgcacacgcgtg(CA)10	124	55	178	TACACACGCATGCACTAACG	59.379	20	CGCTCTTGTGACGTTCTGAC	59.622	20	284
HQFKBVV01CZ8BT_from_39_to_488	1	c	(GT)10(GA)18	56	71	126	GAACCTTTGCGTGTGTTCTTT	59.276	21	CCGTTACGTCTCCTCCAACA	61.084	246	0
HQFKBVV01ER1EY_from_39_to_426	1	p2	(AC)7	14	199	212	TACACGAACCTGCGCAAATA	60.273	20	GCACGTGTGTGTGAGTGTGT	59.203	20	223
HR0103T02JL6KN_from_39_to_569	2	c	(TGT)10ttgttgttgtgttgttgttcttgttgtttgt(TTG)9ttattgttattattattattgttgtg(TGT)6ctgttgtta(TTG)6tcta(TTG)5tctgttgta(TGT)5	202	217	418	AGTGTTCGTGGTTGTTGTTGT	58.032	21	AACCAACACGCGAAACAAAC	60.964	273	185
HQFKBVV02FQ2MW_from_43_to_438	2	c	(AC)9atacgacacatcgtcttacacac(CA)7	55	299	353	TCGACGAAGACACACACACA	59.905	20	GCGTGTCGCTCGTAGTGT	58.541	18	223
HQFKBVV01CTF68_from_43_to_438	2	c	(GT)14gcgtntgcgngtgtgtgt(TG)9cgcgcgn(GT)6gagagagagaagngaga(GT)9gcgn(GT)6	134	198	331	GTGTGTGCGTGTGCATATTT	58.056	20	TGCGCAACAACAACACTACA	59.944	20	264
HQFKBVV01EDQCO_from_43_to_517	1	p3	(TCT)9	27	85	111	CCTTCTCCCTACTCCCTACTCC	59.616	22	GAGACGAGAGACGACGAGAGA	59.875	21	228
HQFKBVV01D8CHM_from_43_to_430	1	p2	(CA)8	16	119	134	CACACACACAAACACGCACT	59.234	20	TGTGTGTGCGCACGTGTAT	60.847	19	191
HQFKBVV02I2CKI_from_43_to_477	2	p2	(AC)6	12	249	260	ACTACCCAAGGGAGGGTACG	60.239	20	CGCGTCGTAGTGGTGTAGTG	60.384	20	176
HQFKBVV01D3DOI_from_43_to_410	1	c	(GT)7gcgcac(GT)6atgtgcgaggtgtgcccacgtgtgtgtgcgcgtgcgtgttgtgtgtagtagtgtgcgcgcgcgacgggtgtttgtgtgtgtgta(TG)11cgcgcgtgtgtgtctgtgtgtgtgta(TG)9	182	62	243	ATGTGCGTGTGTGAGAGTGG	60.818	20	AGTCAGCCCGTCCATCAC	59.618	290	17
HQFKBVV01CY081_from_43_to_635	1	c	(ACGT)6aacgaacgtaacgacggacggacgtacgtacgacgtacgtacgtaacgta(ACGT)6	98	455	552	CAGAGCCTGATGCTCACGTA	60.16	20	CGTACGTCCTCCTCGTCGT	61.283	268	311
HR0103T02JB5CP_from_43_to_495	2	p2	(GT)7	14	175	188	TGGGGTTTTGGGTTTAGTTG	59.696	20	AACACCGACACAACGAACAA	60.049	20	138
HQFKBVV01BGSWY_from_39_to_744	3	p5	(GGTTT)6	30	637	666	TTGGTTCCGTTCGTTAGTGTT	59.526	21	CAAACCAACCAAAACCAAAA	58.411	20	263
HR0103T02GBVE5_from_39_to_434	2	c	(TG)6cacgtgta(TG)7	34	297	330	GAGAGAGGAGGGGGAGAGTG	60.336	20	ACACACACGAGCACACACAC	59.203	246	135
HQFKBVV01CXTEP_from_43_to_527	1	p1	(A)10	10	164	173	GCCGCAACTTCAAAACCATA	60.999	20	GGTAGTGTTTTGGCCGACAT	59.859	20	239
HQFKBVV01EQDFA_from_39_to_276	1	p2	(AC)7	14	43	56	GCGCCAGTGTGCATAGAGAC	61.984	20	CTATCCCCTGTGTGCCTTGT	59.989	20	216
HR0103T02I1UN2_from_39_to_445	1	p2	(GT)8	16	62	77	GCGTGCATGTTTGTGTGTG	60.824	19	CGCACACTTACGACGAACAA	60.897	20	182
HQFKBVV01BC45Z_from_39_to_449	1	p2	(CA)7	14	155	168	ACATGCGCACCTACAGACAC	59.783	20	CATACTCGGTGTGCGTTGTC	60.183	20	222
HR0103T02HT9R3_from_43_to_458	1	c	(CA)9cccacgcacacacacactgcacacattaacacacacattaacacacacg(AC)11ccacgcacgactatgcacccac(CA)7	125	86	210	CAGGCACACACACTCACACA	60.426	20	GTCGGTCGTGTCGTGGTC	61.23	289	57
HQFKBVV01AKKV2_from_39_to_545	1	p3	(TTG)10	30	99	128	TTGTTGTTGTTGCTGTTGCTAT	58.423	22	CACGACACTACCACCACCAC	59.915	20	219
HQFKBVV01DMXUT_from_43_to_617	2	c	(CAA)6tcacaacaccggtttaaanaacaataacaagaacaagaaacaaacaactaataatactacaactaacaacaatact(ACA)7acgaacgaggacga(AAC)5	144	209	352	CAACACAACAACTGGCAAAA	58.215	20	TACCCCGTCCGTACTGTTGT	60.291	296	183
HQFKBVV01A7GFF_from_39_to_441	1	p2	(CA)6	12	104	115	CGCGCACACACAGTTACAC	59.954	19	TTGTGTCGTCAGACGTTGTG	59.316	20	166
HQFKBVV01A99AQ_from_43_to_824	1	p2	(AC)14	28	233	260	CCACAACACAACGACACACA	60.088	20	ACCCGGGTAACGTTAGTTCC	60.11	20	144
HR0103T02GHQDU_from_43_to_503	1	c	(AAC)5aataataacagtaacag(CAA)6	50	155	204	GCAAAAGCAACAGCAACATC	59.474	20	TTGTGTGTGTTTTGTGTGTGTG	59.001	190	128
HQFKBVV02JEA5F_from_43_to_464	1	c	(AC)7atatacagcacacacaaccgntacatacgacacacacatacagcacg(AC)6	73	112	184	ACAGCGACAACACACGACAT	60.236	20	TTTGGTGTGTATAGTTTTAGTTTGTGT	57.507	300	89
HQFKBVV02HG3DS_from_43_to_462	1	c	(AC)6atacagcagacacacacatacacacacat(AC)6gatacacactatacatagacagtgacatacacacatacacaaacacagcacacact(AC)6	121	67	187	AACACACATAGACATCAACATACATCA	59.657	27	GTCGTGTTGTATAGTGTTAGTTGTAGC	57.701	27	293
HR8F2OA01C6N7I_from_39_to_633	1	c	(AAC)14aaaaacaacaacaaccacaacactaacaccaacaagcaaaaataacaacaacacaaaataacat(AAC)7	127	70	196	CAGCAAGAACAACAAAACAACAA	60.227	23	TGTGTCGTCTGTCGTCTGTTA	57.888	240	42
HQFKBVV02G0194_from_43_to_661	1	c	(GTT)5agttatgttgttgttcgtttcgttgtaagttggta(TTG)8	74	208	281	CGTTGACCTGTTGTGGTTGTA	59.519	21	CAACAACGAACAAACAACAAACT	59.14	285	108
HQFKBVV02HA7PV_from_39_to_451	2	c	(GT)9gcacgcgcgtgcggtattttgn(GT)12gccgngtgtgtgtgtgcatgtgttgtgtgtggtgtactaagtgtgccgtgcacgn(GT)6cgtcgtgcgcgtagtgtgtgtgtagtgtgtcgtacgtgtgt(GTC)5	187	154	340	TGTACACGCGATGTGTGATG	60.189	20	ACCACCAACCAACCAAACAA	61.084	20	277
HR0103T02I9NE7_from_39_to_511	2	p3	(ACG)6	18	220	237	TTCGACGACGACACGACTAC	59.905	20	GGTCGGTCGTACTCGGTAAC	59.478	20	109
HQFKBVV02ICFJF_from_43_to_473	2	p3	(CAA)5	15	216	230	CACACACATACACAGCAACACA	59.136	22	CTGAGTAGACGCGCACACAC	60.684	20	286
HQFKBVV02IPAD3_from_39_to_442	1	c	(AC)9gctcacgcaccagcacacaacaaacaagacatacgcgcgcacacacgcacatacgcacgcactcgctcacgcacacgcactacgtcacgcacactact(AC)20	156	193	348	ACGCGTGCACACACAGAAC	62.061	19	TCGTGTGTGTCGTGGTGTAG	59.178	298	105
HQFKBVV01E0DZQ_from_43_to_575	1	p3	(GTC)7	21	465	485	AGTCGTTCAGCTCGGTCAGT	60.057	20	CGACGACACAACGTAACTAACA	58.824	22	295
HQFKBVV02IZXEU_from_39_to_484	1	p2	(AC)6	12	155	166	CACACATACACCCACGTTCC	59.726	20	GTGTGTGTCGTGTCGTGTTG	59.651	20	158
HQFKBVV02H22QY_from_43_to_530	1	c	(ACA)5accagaactacaacaacaacaaat(ACA)6at(AAC)6cataataatatcaaccacaacaacaccaccaccaaacaacaacaacc(ACA)8	148	41	188	GCAACAACAACAACTGCAAAA	59.807	21	TGGTGGTGGTAGTAGGTGGT	57.771	279	16
HQFKBVV02F1GJF_from_39_to_578	1	p3	(TCT)5	15	44	58	CTCATCCTTCTTCTCCCTCTTT	58.099	22	AGCAGGAGTAGTAGGAGATAGGAGT	57.512	25	119
HR0103T02GS8XU_from_39_to_494	1	p2	(AC)11	22	32	53	TTTCTCTCTCCCTCTCTCTCACA	59.748	23	TCGGACCGTGTAGGTGTGTA	60.025	20	152
HR0103T02FSD08_from_39_to_414	1	c	(CT)7(CA)8tatgcgtgcacacgcaaacatacacagacacatacacacgcaaa(AC)6at(AC)7tt(AC)8atgctcaca(CT)7(CA)7tagacat(AC)8	180	49	228	CACGCGCACACACTTACAG	60.105	19	CGCACGCGTGTCTTATGT	59.436	250	12
HR0103T02IFTAO_from_39_to_487	1	p2	(TC)16	32	373	404	GCTTCCATGCTTGGTTGTAA	58.773	20	GAGACAGACGAGTGATGAGATGA	59.47	23	220
HQFKBVV02GD2HR_from_43_to_451	2	p2	(AC)6	12	169	180	GTACATCGCACGCACACAG	59.911	19	GTGTCGTCGTCTCGTGTCTG	60.527	20	203
HQFKBVV01DJJWX_from_43_to_439	1	p2	(GT)8	16	137	152	GCGCGTGTGTCTCTTTTG	59.113	18	GACACACTCACGCACACACA	60.437	20	245
HQFKBVV02G1NQV_from_43_to_433	1	p2	(TG)6	12	117	128	CGTTGGTGTCTCTGGGTTTG	61.538	20	ACGCACACACACGCATTTAC	60.65	20	105
HQFKBVV01BKEA2_from_43_to_497	1	c	(AC)11a(AC)10	43	290	332	CGGCAACTTCGTAAGCACAC	61.789	20	GTGGGTGGTGTCGTGTGTAG	59.915	235	170
HR0103T02HV9YE_from_43_to_506	1	c	(AAC)6gacaatagcacaacataacatcaacaggcataacaacaacaataacaataacaacagcaacaacaacattagtcacaacaat(AAC)5aaaattaaactaacaactaga(AAC)6	154	166	319	AGAAGCAGCAACAACAACAA	57.118	20	GACCGACCACACCGACTAC	58.955	282	132
HR0103T02I5RJ5_from_43_to_512	2	c	(CAA)6caccaacaccaacaatagcaacaataacaataacagcaacataacagcaacaacaacagcaacaacaacaact(ACA)5caattataacagcacaacagcacg(AC)6	142	207	348	CAGCAACAACAACAACTACAACAA	60.164	24	TGTTGTTACCGTATTGTTACGTTATG	59.272	279	122
HQFKBVV01CG88I_from_43_to_655	1	p1	(C)31	31	251	281	GCTCCTTCCGAGACATGATT	59.243	20	TACCGTTCCGTTTCGGTTAG	59.99	20	251
HR0103T02IRPXP_from_39_to_418	2	p2	(AC)7	14	297	310	ACGCAAGCATACATGCACTC	59.902	20	TTTGTGCGTCTGTGTGTGTG	60.412	20	184
HR0103T02I1SEQ_from_39_to_549	1	c	(CTT)6ctntcttcttcttctctntt(TC)7	52	188	239	TCCTTCTCCTTCCCCTTCTC	59.749	20	AGAAGTACGACGCGAACGAC	60.462	20	294
HQFKBVV02HF7Q8_from_43_to_567	2	p6	(TTCTCC)5	30	414	443	TTCTCCTCCTACCCCTACTCC	58.677	21	GGAAGGGAAAAGTAGAGAATAGAGA	57.82	25	281
HQFKBVV02JUNKN_from_43_to_473	1	c	(CA)10(AC)10g(AC)6gacactacactacg(AC)8	83	77	159	TCCGTGCATACACAGACACA	59.732	20	CGTAGTCCGTACGTCGTTGT	58.728	20	257
HQFKBVV02J05ZO_from_39_to_499	2	p2	(TC)6	12	285	296	CCTTCTTCTCGTTCTTCGTTTT	59.066	22	GAGAGTGAGTAGAGAGGAGAGAGAGG	59.867	26	248
HQFKBVV02I49HC_from_39_to_643	1	p2	(GT)9	18	64	81	CGTGTCGTCGTGTTAGTGTG	58.787	20	AACGAACTCGAAACGAACAA	58.405	20	184
HQFKBVV01C32W8_from_43_to_538	2	c	(TGT)5ttgttgcttatattgttgttgttgttattatttttgttattgttgtggttgcctgttgatgttgtagttattgttac(TGT)8tgctgttgagttgttgttgttgcggctgctgttgttgcttgttgtcgttgtggtc(GTT)6gatgatgatgtatgtatttgcttgttgtta(TGT)5	234	166	399	TTGTTGTTGTTGCCGTTGTT	60.05	20	ACCAACAACCAAGTAAGTCAAGA	57.846	23	295
HR8F2OA01AFULB_from_43_to_489	2	c	(GA)6c(GA)10	33	132	164	AAGGAGAACATGAAGAAGAAGTAGG	58.601	25	CTCTCTCTCATCTCCTCTCCTCTA	57.641	24	252
HQFKBVV01DON2H_from_43_to_459	2	p2	(CA)11	22	289	310	CACATAAGAGCGCACGTACC	59.371	20	TTTGTGTGTGTTTGCGTGTG	60.245	20	159
HQFKBVV02HVHH4_from_43_to_501	1	p2	(CA)6	12	334	345	CTTTGTGGGGCTGGAGATAA	60.066	20	GTCAGCCCGTCATTGTTTGT	60.966	20	297
HR0103T02G8K4L_from_43_to_581	2	p3	(TTG)10	30	419	448	TTTTTGTTGAAGCTGTTATTGCTTA	59.439	25	AGCGAGCAACAAACAACAAT	58.433	20	118
HR0103T02JKMTA_from_43_to_421	1	c	(CA)6tacacacgcacgcacgcactcacacacccctcgaacacacat(AC)9	72	59	130	CGTGCACACTCAATCACACA	60.373	20	GTGTCTGCGCAGGTGTATGT	59.783	236	8
HQFKBVV01AN1FJ_from_43_to_473	1	c	(CA)6cgcacacacacagacacaaacncg(AC)7	50	78	127	CACGCGTAAACACACACACA	60.269	20	GTCGTCGCGTAGTCGTGTTA	59.935	241	5
HR8F2OA01B1J0K_from_43_to_428	2	p2	(CA)8	16	298	313	CACACAAACACCATGCACAG	59.616	20	GTTGTGTCGCGCAGTGTG	61.165	18	125
HQFKBVV02JLIW5_from_39_to_390	2	c	(ACA)5atagcaacag(CAA)7catt(AAC)5	65	210	274	AAGCAACAGCAACAGCAAAA	59.656	20	ATCCCTGTGTGCCTTGAGAG	60.261	20	207
HR0103T02GFF7N_from_43_to_445	1	c	(GT)8ctgctcag(GT)9	42	39	80	TGTGTGCGAACCTATGTGTG	59.164	20	CACTAAACAACGCACGCACT	59.974	20	112
HR0103T02IF6IH_from_39_to_464	2	c	(GT)7gcggtctcgttnttggtc(GT)6	44	344	387	TGTGTGCGTGAGTCGTAGTG	59.507	20	GTTCACCACACGGCAACA	60.14	18	211
HQFKBVV01CV7VM_from_39_to_453	2	p2	(AC)12	24	261	284	GACGACACACACGCACTCTC	60.538	20	CGGTCGTGGTTGTGTTAGTG	60.065	20	221
HQFKBVV02FMMD0_from_39_to_471	1	c	(GT)8gcgcacacgagtgttgtatgtgctagatcacgcgcgtgtgtgttgtgtgtc(TG)6tcgagtgcac(GT)6cggcgaacgtgtgttgtatgcgcgcac(GT)6	140	259	398	GCACCAGTAAAAGCCGTACC	59.637	20	CGTGCGCTCTCACTCACATA	61.192	264	161
HQFKBVV02JZAYI_from_43_to_546	1	p3	(GTT)5	15	146	160	GGAACGAGCCACAAAGTCTC	59.851	20	ACAACATCAACCGCAACAAA	60.011	20	213
HQFKBVV01BNMAP_from_39_to_492	1	c	(TG)7cttgngtgtgcatgcgtgtgcc(GT)6gcacgcgcgtttttttg(GT)6	77	158	234	TGTGCATGTGTGAGAGAGAGTG	60.096	22	TACGACGCGACATACACACA	59.771	20	207
HQFKBVV01C98TO_from_39_to_377	2	p2	(AC)6	12	226	237	GTGTGTGTGCGAGCGTACTT	59.977	20	CGACCGACACCACGACTC	61.376	18	259
HQFKBVV02GCS14_from_43_to_581	2	p2	(AC)14	28	136	163	GCTCGTAGCGTGACAAACTCT	59.699	21	TCGACGTCGTAGTCGTGTTC	59.905	20	143
HQFKBVV02HISGY_from_43_to_444	2	p2	(AC)7	14	156	169	CGACAGCAACAGCTAACAGC	59.812	20	CGTCGTGTGTGTGTGTGTGT	60.168	20	246
HQFKBVV01EXM27_from_43_to_385	2	c	(ACG)5cggacgtttacgacgacggcgtacggtcggtacggta(CGGT)5	72	210	281	CGTGTGTGTGTGTGTGTCGT	60.168	20	CTCTCGTCCGTCCGTCGT	62.489	244	71
HQFKBVV01DXDM4_from_39_to_518	1	p3	(ACG)5	15	343	357	CAAAGCAGGCAATCGCTAAT	60.364	20	TGTGTCGTCGTTGTTGTGTG	60.251	20	287
HQFKBVV01B6JK8_from_43_to_480	2	c	(AC)7atacagcacacatacacacacacatacacaaacacacacacaa(AC)9	75	149	223	CAACACATTAACACAGCAACACA	59.61	23	ACCACCACCGACTGTATCGT	60.307	294	120
HQFKBVV01DUZNT_from_43_to_534	1	p2	(AC)6	12	322	333	AAGCCAACCCTATACGGACA	59.452	20	TCTGGTGTGTGTGTCGTGTG	60.258	20	241
HQFKBVV01AP5NO_from_43_to_454	1	p2	(GT)6	12	97	108	GTTCTTGCGCGTGTGAGTAA	60.058	20	CAAACGCGTGAGCACATACT	59.935	20	119
HQFKBVV02FLU46_from_43_to_532	1	c	(CAA)6ttacagcaataacagtatctgtagcaacaacagt(AAC)5accaccaacaacag(CAA)5aatacacacaacacaacagcaacaacagcagcag(CAA)5	145	87	231	TGGCAATAACAACAACAACATTC	59.793	23	CATTGTTGTCGATACCGTTGT	58.419	21	255
HR0103T02JTDKU_from_39_to_519	1	c	(GTT)5gatgttgttgttattgttgttgttcgttagtta(TTG)6	66	61	126	TGTTTTGTTGCTGTTATTGTTATTATT	57.555	27	CACACAACATCTAACACAGAGCAC	59.77	24	275
HQFKBVV02FRDST_from_43_to_469	1	p2	(CA)11	22	59	80	AACGTGCGCGCATACATAC	60.712	19	TTCGTAGTCGTAGCCGTGTG	59.928	20	160
HQFKBVV02FJVJ0_from_39_to_484	1	p2	(GT)8	16	296	311	CCTCCTCGCTTTGAGATTTG	59.948	20	ACACACACGCACACACACAC	60.177	20	170
HQFKBVV01CKLXH_from_43_to_452	1	p2	(CA)16	32	92	123	GCGTGCACACAAACACATAA	59.204	20	CGTCGTGTGTCGGTACTGTG	61.274	20	192
HQFKBVV01ALZZ2_from_43_to_452	1	c	(AC)6aagcgcacgcacgcacaggtacatacccacacttgcgcatacatacaa(AC)8gcgtgcatg(CA)11aagaacacacgcgcgcacgcgt(AC)6aaccaagcatgcacgtgcaccacc(CA)6tgacaacacgcacgcgcgcacca(AC)6	212	97	308	CACTCCTGCGTATACATACAGACAC	60.022	25	GACGACGTGTGGTGTGGT	58.881	295	55
HQFKBVV01DTC9S_from_39_to_423	1	c	(TTG)12ttcttgttgctgttgccattgg(TGT)5	73	228	300	GTGTAGCCGTTTGGCAATTT	60.003	20	CACCACGACTTGCTCACCTA	59.897	20	221
HQFKBVV02G1OI2_from_43_to_227	1	p2	(AC)6	12	33	44	GCGCACTCACACACACATAC	58.737	20	CTACTCCCTGTGCGTCTTGA	59.034	20	182
HQFKBVV01APSB6_from_39_to_423	1	p2	(GT)9	18	219	236	TGTTTGTGTGTGTGCGTGAG	60.412	20	CAGCCCCGTCACTATACACC	60.397	20	218
HQFKBVV01C9237_from_39_to_487	1	p2	(CA)8	16	133	148	CACATGCACACTCGCACATA	60.347	20	GGTGTTGTCGTGTTCGTGTC	60.055	20	289
HQFKBVV02GW7M6_from_39_to_526	1	c	(AAC)5agggagca(AAC)5	38	31	68	CAACAACAACAATAGATACAACAACA	58.176	26	TGTGTGTTTTGATGCCTGAG	58.246	230	2
HQFKBVV02GHCZS_from_39_to_500	1	p3	(TTG)17	51	54	104	TGTTGCTGTTATTCTTGCTGTT	57.656	22	CGTACACACGACGACGACTAA	59.837	21	242
HR0103T02JU8D5_from_39_to_514	2	p2	(AC)7	14	401	414	CAACGACAACAACAACGACAG	60.244	21	CGTGACGACTAAGTGCGAGTA	59.158	21	265
HQFKBVV02ILQB5_from_43_to_559	1	p3	(AAC)5	15	66	80	CGACAACAACACCATTACCA	57.867	20	GCTGTTGCTGTTGCTATTCTG	58.741	21	293
HQFKBVV02GYGEQ_from_43_to_555	1	c	(ACG)6tacgtacgtacgacgtacgtcgacgacacacacgacg(GAC)7	76	385	460	GTGGATACGCAACGAACTGA	59.722	20	AGAGACGCGACACACACGTA	60.533	20	300
HQFKBVV01CVKO8_from_43_to_470	2	p3	(ACG)5	15	371	385	CATTCACACACTCGCACACA	60.373	20	GTCGGTCGTCGTGGTACG	61.193	18	225
HQFKBVV01CQYT7_from_43_to_541	1	p3	(TTG)5	15	207	221	CTGCCACTGCTACAGCTCCT	60.754	20	TTTGCAAGACCACCAACAAA	60.127	20	230
HQFKBVV02G16A5_from_43_to_470	1	p2	(TG)7	14	73	86	GCATGCGCGTGTATGTTTAT	59.619	20	ACCGGGGCTTTACAACTTTT	59.871	20	295
HR0103T02FX944_from_43_to_456	1	c	(AC)7t(AC)6ncg(CA)11	52	171	222	CACAGTGCACACACAAGCAC	59.984	20	GTGTGTGTCCGTCGTGGTAG	60.072	211	40
HR0103T02H8QHV_from_39_to_352	1	c	(AG)14acgagagagagan(AG)11acgagt(AG)8	85	193	277	CGGAAGGAAGAAAGGGAAAG	60.172	20	ACTCTCGTCTCCGTCGTCTC	59.585	168	133
HQFKBVV02IIY5B_from_43_to_648	1	p4	(ACGT)8	32	431	462	GACCGACCGTACCGTACCTA	59.875	20	TACTCGTTCGTGGTGGTGTC	59.597	20	192
HQFKBVV02FLH83_from_39_to_547	1	c	(CAA)7cagggaaaaataaaagaaacaacaataacaacaacaacaataacaacatcattaataacaacaacacaaacaacaacgg(CAA)9	127	159	285	CCAGCAACAACAACAAAAACA	59.659	21	GCTGTTTGTTCATGCAGTGTAGT	59.369	276	124
HQFKBVV02IR4FB_from_39_to_509	1	p3	(ACA)7	21	32	52	CGCAACAACAACAGCTTCAA	61.018	20	TTGTTGTTACAGTTATTACCATTGTTG	58.536	27	187
HR0103T02GFQN5_from_43_to_533	1	c	(ACA)5gcaacaggaacaacaacc(ACA)5	48	71	118	AACAATAACGGTAACAATAATAACTGC	58.219	27	GTTGTGGTGGTGGTGGTTGT	61.629	20	123
HR8F2OA01C7F88_from_43_to_444	1	c	(TG)6tccgtgtgtgcacgcga(GT)9	47	105	151	TGCTTGCGTGTGTGTATGTG	60.385	20	CGACACGACACGACGTCAC	62.551	19	170
HQFKBVV02JNZPW_from_39_to_486	1	c	(TG)8ttgtt(TG)6	33	32	64	TTGTGTGTCTGTGTGTGTGTTG	59.121	22	CATGCCCGCACGTACATA	60.096	18	109
HQFKBVV01EN6T9_from_43_to_559	1	p3	(CGT)5	15	463	477	TTCGTGGTATCCGAAACTCC	59.933	20	CGTCGTCGTACTACACGTAACT	57.096	22	193
HQFKBVV01DWF7P_from_39_to_466	2	p2	(AC)9	18	325	342	ACACGAAGCCAAGGCAAGT	60.849	19	CGTCGTGTGTGTGTCGTGTA	60.276	20	124
HQFKBVV01ARWJO_from_43_to_440	2	p2	(CA)6	12	124	135	CACCCACCACACACACAGA	60.024	19	GTTCGTCGTGTGGCATGTCT	62.184	20	211
HR8F2OA01EMPDN_from_39_to_515	2	p2	(AC)6	12	173	184	GCACGCACAGACACAGACAT	60.986	20	ACGCTTTCCTTGTCGTTGTT	59.78	20	227
HR8F2OA01D84RC_from_43_to_520	1	c	(TGT)5t(TTG)5	31	78	108	TTGTGGTTGTTTTTGTTGTTGTT	59.362	23	CACACACATCACAGCACAGA	57.64	20	135
HQFKBVV02HDBOU_from_43_to_469	2	c	(CT)6acgacga(AC)7	33	321	353	GTGCTCAAACGCGACTACAC	59.52	20	TCGTCGTACGTGTGTCGTAA	58.785	20	239
HR8F2OA01A5FXC_from_39_to_582	1	c	(AG)7aatgaagagagggagtgcaaagagaa(AG)39t(AG)7	133	196	328	TGAGTGTCGCCGTAGTGTTC	59.905	20	CGTACCGGTTACTCCTACGTTA	58.285	22	294
HR0103T02IODN5_from_39_to_564	2	c	(CAA)5tcataacaaaaacaacc(ACA)5accacaataacaacaacaaccccaat(AAC)6	91	171	261	ACCACCACCATCAACAACAA	59.701	20	TGTGCTGTGTCTATTCGTTCTG	59	293	45
HR8F2OA01E1AKU_from_43_to_598	1	p2	(GA)33	66	137	202	CAATGGCTTAACCGCAACTT	60.131	20	CGTCGTACGTCACTCTCTCTCTT	60.124	23	133
HQFKBVV02IU81G_from_39_to_447	1	p2	(TG)11	22	56	77	TGTGAGTGTGCGTGTGTTCA	61.036	20	ACACACATTTACGCGCACAC	60.65	20	181
HQFKBVV01D20NM_from_43_to_495	2	p2	(AC)6	12	217	228	CAACACAACAGAGCATCAACAA	59.805	22	GTCTAAGCCTCCCCGAATGT	60.464	20	290
HQFKBVV02HMQ0K_from_43_to_496	2	c	(AC)6atacagcacaacaacaat(ACA)7ttaacaacagtagcattaccaacagcaacaacaaacaacacaataacaacaacagcattaacaacag(CAA)5	133	245	377	AAAACACACACAACAACACACA	57.467	22	ACCACACCACGACTGTATCG	59.467	20	214
HQFKBVV01DLMYF_from_43_to_548	2	c	(ACA)6ataacaacaacaacacaacaaacaacacacacaacaaacaacacacacatacacaaacaaaacaacataacacaacactacacacaacaaca(AC)13	136	275	410	CAACAGACAACAACAAGCAAAA	58.917	22	CCGTCGTACGTGTGTGTGTT	60.546	268	171
HR8F2OA01ARJMF_from_39_to_434	2	c	(CA)6a(AC)6	25	197	221	CGCGTAGCGTCACAATATCT	58.97	20	GTGCGTGTGTGTGTGTGTGT	60.177	196	172
HQFKBVV02GS5XV_from_43_to_507	3	p3	(TTG)6	18	367	384	GTGTGTGTGTGTGTGTGTGTGA	60.052	22	GAACAAGAACGAACAACAAACAA	59.21	23	244
HR0103T02GLEA5_from_43_to_505	1	c	(AC)9tacacgt(AC)6	37	111	147	ACACACACACAACACACACACA	59.448	22	GTTCGTTGGTCGTCGTTGTC	61.566	20	159
HQFKBVV01D03H9_from_39_to_471	2	p2	(AC)7	14	341	354	TACGACTAGAACGGCGACAC	58.952	20	AGTTCGGAGTCGTGTGTGTG	59.782	20	117
HQFKBVV01D2M65_from_43_to_575	2	p3	(TTG)7	21	323	343	ATTGTTGGTGGTGGTGGTGT	61.009	20	CAACAACGAGACTTCAACAGACA	60.376	23	277
HQFKBVV02GPZX7_from_43_to_470	1	c	(GT)6gc(GT)6	26	23	48	GCACGCGTGTTTGTGTGT	60.382	18	GTGCGTCCAACACCACAGTA	60.639	119	0
HR0103T02I5KV5_from_39_to_518	1	c	(TGT)11tgctgtagttgttgttttttttgt(TTG)6ttattgattttgttgttgtta(TTG)6	114	286	399	AAGGAAGCCTGAAAGGCAGT	60.382	20	GAACAACAATAACAACAACAACATCA	60.115	26	223
HQFKBVV01D17WE_from_39_to_431	2	p2	(CA)7	14	281	294	GCACACACGCATGCACTATC	61.345	20	CGTCCCGTACTGTGTGTCAT	59.467	20	185
HQFKBVV01C1WKH_from_39_to_438	2	c	(CA)6aacncgtgcgcgcgcacacgcaatcgcacgcgtgcgcacacactctatctctcg(CA)7	80	283	362	CACATGCGCACACTCACATA	60.347	20	GTCGTGGTGTGGTGTGGA	59.968	203	190
HR8F2OA01D9OXI_from_43_to_452	1	p2	(TG)12	24	91	114	CGTCCGTACGTATGAAGGTG	59.072	20	CGACGACACGAAATAGGACA	59.716	20	135
HQFKBVV01CARHY_from_43_to_440	2	p2	(CA)6	12	330	341	CAAATACGAAAACGCCTGTG	59.226	20	ATTTTGTGTGCGCGTGTTT	60.173	19	115
HR8F2OA01DKFQR_from_43_to_551	1	p3	(GTT)5	15	46	60	AGCCCCCGTCATGTCATT	61.328	18	CGACAACGACAACAACAACA	59.187	20	242
HQFKBVV02I81OP_from_43_to_482	1	p2	(CA)9	18	32	49	CACACGTACACACACAGACACC	60.031	22	TGTGACGTCGTCGTGAGTC	59.391	19	145
HR8F2OA01AX5M4_from_43_to_530	1	p3	(GTT)8	24	309	332	TTGCTGCAGTTGTTGGTGTT	60.347	20	CAACAACGATAACAAAAATTGAAA	58.223	24	215
HQFKBVV01AM281_from_43_to_690	1	c	(AG)16atatagananananagtagananatatagagtagtagagagtatatacta(TAG)7tac(GTA)9	133	190	322	AAGAAGGGAAAAGGGAGAAAG	58.016	21	CGTAACGTAACAAACCTAACCTAACC	60.44	26	239
HR0103T02GNB8J_from_43_to_440	1	p2	(GT)8	16	31	46	TGTGCACGTGTGAGTGTACG	60.437	20	CACACACAAGCGCAGACATA	59.483	20	116
HR0103T02J51HR_from_43_to_448	2	p2	(GT)7	14	172	185	CGACGTCGTGTCGTTGTAGT	59.819	20	AACACACCTCGCAGACACAC	59.789	20	243
HQFKBVV02JJA1S_from_43_to_473	2	c	(ACG)5cggtcgcgcgtacgacgactacacacggactcggaatagcgcgcatgacncgtggg(CA)6	83	219	301	ACGTGCGCGTTCACTAGAC	60.072	19	TAGTCCCGTGTCGTGTGTGT	60.072	204	141
HR8F2OA01DK23K_from_39_to_430	1	p2	(AC)7	14	81	94	CGCACACACACGTGCATA	59.882	18	GCGCACGTGTTAGTTTGTGT	59.835	20	119
HQFKBVV01CMGMN_from_39_to_426	1	p2	(TG)7	14	30	43	GTGTGCGTGCGTGTGTGT	61.571	18	CGGGCGCACTACACTATACA	59.776	20	105
HQFKBVV01EX0CT_from_39_to_443	1	c	(CA)11cgcacgcacgcatgcttaacgcacccgctcgcacagacacacacaaacg(CA)10ctcacacacatgcatacacacatacaaacgcacacacacacgccctcgcgtgcacacaaacacgcacgtgcacacacag(AC)17	204	112	315	AACGTGTCCGCACACAAAG	60.773	19	TCGTTGTTGTGTGTGGTGTG	60.088	20	286
HR0103T02F2YCN_from_39_to_493	2	c	(GA)8gtgtgcgcgcgtgtgtgtgtcgtcgtc(GT)6	55	306	360	GGTCGTCGAACTTCCAGGT	60.104	19	CCGACGACACGACCTACCTA	61.104	20	200
HQFKBVV02IUTSG_from_39_to_570	2	c	(TGT)5tactgta(TTG)5tta(TGT)5tattgttattgtntgttgttgttgtgttgtgtn(TGT)5	103	350	452	GTGGCTGTTGTGTTGCTGTT	59.801	20	CGTTGACGTTACGTACTAACAAA	57.139	23	207
HQFKBVV02HL2EB_from_39_to_570	1	p4	(AAAG)5	20	124	143	TTTCGAGGACCGATCAGTTT	59.67	20	TTTTGCCTGGACTGACTCCT	59.844	20	255
HQFKBVV01BG0WJ_from_43_to_428	2	c	(TG)7tatgtgcgtgcaggtgcgtgcgtgcatgttg(GT)7	59	162	220	GCGTGTCTACGCGTTTGTT	59.927	19	CATACGCCACACTCGTATGC	60.165	20	213
HQFKBVV01AQX6Q_from_39_to_438	1	c	(CA)6cggacacacacacaacaccgcatacatacacgcacacgcaaactcacacgta(AC)6gcacacaagcactcgcgtgcacacaaacgcggtcgtgcacacacagacg(CA)7cgcacacacacgacacacacgacgcatacatactacacgcacacacacactcacacaacaacn(CA)11	224	92	315	AGGCACGCACTCACACAC	59.408	18	GCGCGTGTTGTGTTTTGTAG	60.36	285	70
HR0103T02I62UT_from_39_to_511	1	p3	(CAA)5	15	46	60	CAGCAATAACAACAACAACAAAAA	59.169	24	CCGTGTGGTACTGTGTGTATGG	61.172	22	298
HQFKBVV02J1HFT_from_43_to_480	2	c	(GT)6gcgcgttgtttgtgtgcgtgtgcac(GT)8cgagcgctacgttat(TG)7	82	225	306	GAGGGCGTAGGTGTTTGTGT	60.035	20	CTAACGTACGCGACGCACTA	60.096	273	96
HQFKBVV02IT1JL_from_43_to_576	1	c	(TTG)6tggctgttattgtt(TTG)7	53	92	144	TTGCTGTTGTTGTTAATGTTACTG	57.124	24	CAACGACAACCAACTAACAAAC	57.276	22	194
HQFKBVV02HDLRZ_from_39_to_539	1	c	(CAA)5taacaacact(CAA)8	49	52	100	AAACAAGCAGCAGCAACATT	58.582	20	CGTGTTAATGGCGTGCTATG	60.155	20	258
HQFKBVV02J0M4D_from_43_to_438	1	p2	(TG)6	12	62	73	TTTGTGCGTCTGTGTGTGTC	59.321	20	CGTAAACACGCGCTAAAACA	59.939	20	166
HR8F2OA01CZFUS_from_39_to_470	1	p2	(TG)7	14	36	49	GCGTGTGTGTGTGAGTGG	58.031	18	CACACGCAACTAACAACTGC	57.986	20	214
HQFKBVV01CXNY0_from_43_to_452	2	c	(CA)9ctacgcgcacacat(AC)8g(AC)6	61	199	259	CACAAGTGCGCACACACATA	60.385	20	TGTGTGCACTGTTCGTGTAGT	57.815	248	54
HQFKBVV01C2JAV_from_43_to_610	1	p1	(C)14	14	232	245	CGGGTGGACTGGAGTAGTTT	59.062	20	TTGATGTTGAGATCTACGAAACCT	59.2	24	206
HQFKBVV02IB5FU_from_39_to_677	1	p4	(CGTA)5	20	453	472	CGGTTCGGTTTCCGTTACTA	59.99	20	ACCGGTAACGGTACGGTAGG	61.023	20	220
HQFKBVV02JLFZO_from_43_to_448	1	c	(TG)6tttgtgtgtgcacgtg(GT)7acgcgtgcggcggcgtgcgaggcttgcagtgtgtgtgtgcgcgtgtccgcacgtgcgcgtnttgngtgttaacnc(GT)18gagagn(GA)6gtagtgtgtgtgngtcgcgtacgtagtatagtgtgtgn(GT)7cgc(GT)6	238	101	338	TTGTGTGCATGTGTGTGTGA	59.097	20	ACAACGACGACGACGACAC	60.812	19	288
HR8F2OA01DVI4O_from_43_to_463	2	p2	(GT)6	12	205	216	CGTCGTGTTCGGTGTAGTGT	59.666	20	CACACACACGTATCGTCACA	57.42	20	230
HQFKBVV02GAN7C_from_43_to_440	2	p2	(AC)8	16	180	195	ATGCGCACAAACACAGTCAT	60.192	20	GCGCGTGTGTGTTTTCTTG	61.467	19	209
HQFKBVV02IBWLF_from_39_to_501	1	p2	(TG)6	12	139	150	TGCCAGATTGTACGTGTGTTC	59.63	21	GGGCCTATCACCAAAAGGAT	60.152	20	296
HQFKBVV01ENR9V_from_39_to_520	1	p3	(CAA)5	15	229	243	CAACAGGGAAAATAAAGAAACAAA	58.695	24	GCTGCTGTTGTTGATGCTGT	60.064	20	252
HQFKBVV02F4GDO_from_43_to_524	1	c	(AC)57gacacacgac(ACG)5acacgac(ACG)7	167	36	202	TACGCTCTCGTGTCGTCGTA	60.618	20	TGTGTGTCGTGTGTCGTGTC	60.267	20	226
HQFKBVV01ECJS0_from_43_to_570	1	c	(TTG)8tta(TTG)8ttattga(TGT)7	79	50	128	TTGTTATTATTGTTGTTGTTGCTGTT	59.04	26	GCACACACATACGCAAAGAAA	59.79	21	197
HR0103T02H7LFX_from_43_to_473	2	c	(AC)13at(AC)10	48	312	359	CAGACAGCACATACACGCACT	59.986	21	TCGTAGTGTCTCGCTGTAGTGTT	59.135	155	238
HR8F2OA01DCUSA_from_39_to_541	1	c	(TTG)5tc(GTT)6	35	45	79	CGTTGTTGTCATCCTTTTGTT	57.65	21	ACAGCGACAACACACGAAAA	60.347	199	21
HR0103T02GIKVC_from_43_to_513	1	c	(AAC)6acaacaacaataccaacaacaacaccattaccaccaccaacaataacaact(ACA)5gtaacagcaaaaacaacagcaacaacaacatcaacaacaacaacgt(ACA)5	145	37	181	CAACACCTCCAACAACAACA	57.978	20	GCTGTTGCTGTCGCTATTCA	60.165	234	14
HQFKBVV01D6XWS_from_39_to_451	2	p2	(AC)8	16	187	202	CGCATACGCATACACACACA	60.209	20	TGTAGTCGCGTCGTAGTCGT	59.54	20	299
HQFKBVV02GLTIS_from_39_to_653	1	p2	(AG)17	34	184	217	AAGGTCATCGCAACCAAATC	59.939	20	TAGGGCGAGCGATGTCTACT	60	20	223
HQFKBVV01ASJKK_from_39_to_516	2	c	(AC)34gacgacactacg(AC)24	128	319	446	ACACACGGATACACGGACCT	60.307	20	TGTGTGTCGTCGTGTGTGTC	60.267	252	225
HQFKBVV02I9D29_from_43_to_498	2	p3	(TTG)5	15	136	150	TTGTTGCTGCTGAAGCTGTT	59.788	20	TGACACACAAAGCAACACACA	59.813	21	191
HQFKBVV02HU99B_from_39_to_400	1	c	(CA)8tacacacgcgtgcacacaatt(TC)11acgcacgcacatgcg(CA)8t(AC)6atacacacacgcaaatcgcacatgcgcacg(CA)7tgaacacgcacgcgcgcacacacagacatg(CA)9	195	47	241	CGCGTGTTTACGAACAGACA	60.897	20	ACCGACCACCACCAACTTAG	59.884	279	18
HR0103T02I99I7_from_43_to_515	1	c	(TTG)6ctgcatttgttgttga(TGT)5	49	88	136	ATTGTTGTTGCGGTTGTTGT	58.952	20	CACTAAGAAAAGTCCCCACCAC	59.901	290	65
HQFKBVV01C5NDZ_from_39_to_548	1	p3	(ACA)7	21	72	92	TAACACCACCACCACAAACA	58.275	20	TTCGTGCGGTTGTTATTTTG	59.603	20	290
HQFKBVV01BQLN8_from_39_to_597	1	p3	(TTG)5	15	410	424	TGGGACTCTTTAATCACGTTTT	57.802	22	CAACAATGAACATTCGATCTCAA	59.989	23	231
HQFKBVV02HH9MG_from_43_to_642	1	c*	(CGTA)7cgaacgaaacgtacgtacgtacgtacg(ACGT)6actacgtacgtaacgta(ACGT)7aacgta(ACGT)11(ACGTA)5*	195	341	535	GAAGAACTCGACCGGAGCTA	59.574	20	ACGTCGTCGTCGTACGTTA	57.78	19	277
HQFKBVV01DQIIO_from_43_to_519	1	p4	(GTAC)5	20	423	442	TCAGTGGCCTGTTCGTTAGA	59.44	20	CGACGAGTAGAGAACGAACTACT	57.049	23	228
HQFKBVV01AY6CO_from_39_to_432	2	c	(TG)6agagagagtatgcgcac(GT)14	57	253	309	TGTCTGTGCGTGTGTGTTCC	61.891	20	CACCACTAGCCACACCACAA	60.629	20	298
HQFKBVV02F1TBD_from_39_to_492	2	p2	(GT)6	12	174	185	ACGTTCGTTTGGGTGTTAGG	59.891	20	CTACACGACGACGACGACAC	60.381	20	241
HQFKBVV02GU01H_from_43_to_487	3	c	(GT)6cgtgtgtgtagtgtnta(GT)7	43	349	391	GTTGTCGTGTCGTCGATGTT	59.603	20	ACGACACACTCACACACACC	57.896	20	225
HR8F2OA01B41SM_from_43_to_559	2	c	(TTG)5tgttgttgttttgttattgttggttttgttattgtcattgttgttgttgctgtc(GTT)6attgttgctattgttgttgttgtt(TTG)8	135	323	457	GTTGTTGGTGGTGCTGTGTT	59.493	20	CCCGTCCATACAACAAACAA	59.293	20	216
HQFKBVV01EIJZ9_from_39_to_482	2	p2	(AC)9	18	237	254	CGACACAGCAACAACACAGA	59.48	20	CCCTGTGGTGACCTTGAGAG	60.702	20	250
HQFKBVV01ARLN3_from_39_to_634	1	p2	(GT)9	18	64	81	GTGCGTGTTGTCGTGTGTC	59.762	19	CGCCTAACGGACTTACGAACT	60.666	21	273
HR0103T02GVTGO_from_43_to_517	2	p2	(AC)6	12	340	351	ACACAACAACGACGCAAAAC	59.664	20	ATCGACGCCCTCTATGTTGT	59.579	20	172
HR8F2OA01CTVTG_from_43_to_587	1	c	(TTG)5ttatggttgttattgttgttgttattgttgttgcttgttgttgtttgtttta(TTG)12cttagttatgttgttgtgttgtg(TGT)6	144	128	271	CCTGCTCCCGAAGGTTAAAG	61.096	20	CAAGCAACAATAACACGACACA	59.697	292	47
HQFKBVV02HUF5K_from_39_to_330	1	c	(CAA)7gaacaataacaacaacaat(AAC)8	64	77	140	CAAGAACAACAATAGCAACAACAA	59.269	24	CACCACGACTTGCTCACCTA	59.897	226	28
HQFKBVV01D9K9C_from_39_to_410	1	c	(AC)6gcgcacatag(AC)7	36	148	183	GCAGACACACCCACACACA	60.206	19	GCACAGGCGTGTATGCTAGT	58.981	150	109
HQFKBVV01A7BMD_from_39_to_417	1	p2	(GT)7	14	138	151	GTGCGTGTGTGCCTGTCT	59.408	18	CGCACACACATCGACACATA	60.189	20	168
HR8F2OA01CVZTQ_from_39_to_456	2	p2	(AC)8	16	226	241	ACACGACGCATGCATACACT	60.215	20	GGTGTCCCGTTCGTAGGTAA	59.853	20	248
HQFKBVV01CUEAA_from_43_to_514	1	p2	(GA)10	20	50	69	TCAGCTTCGTGTTCAGATTGAC	60.44	22	GATCCTCCCAAGCATCTTCA	60.158	20	210
HQFKBVV02GJS5U_from_43_to_463	2	c	(TG)6tcgac(GT)16gcgcgtcgtcgtcg(TGT)5	78	268	345	TGTGTTGTGTCTGCGTGTGT	59.818	20	ACCACCACCACCACTACGTC	60.757	20	282
HQFKBVV02GB9WC_from_43_to_470	1	c	(GT)16tgtgcgacgtgtgtgcagtggtcgtgc(GT)6	71	48	118	GTGTGTGTGTGCCTGTGTCC	61.17	20	AACCACCACTAGGCAACGAC	60.035	20	278
HR0103T02HWML0_from_39_to_528	1	c	(TTG)6aggttatg(GTT)6gaggttctg(GTT)5gaggttctg(GTT)5gaggttctg(GTT)5gaggttctg(GTT)5	140	150	289	TTGATGCTCTGGTGATTGTTG	59.707	21	CTGAACCCCCTTCATCTCAA	60.042	20	299
HQFKBVV02HLR3I_from_39_to_421	1	c	(GT)7gca(TG)6tctgtgtgcgtacgtatgtgcgcgcacgtgtgtgtgcgcgtgcaaacncgcgcacttattgngtgtgtc(TG)6tatgtgcgtgtgtgtgtgcagtgtgcgtgcacttgtgtgtgtatgtgcgtgtgggtgtgcgcgtacgtgtgtgtatc(TG)13	213	88	300	GTGCATGCGTGTTTGTGTTT	60.628	20	CACACGCGCGACTACACATA	61.897	20	300
HR0103T02GBNR4_from_39_to_469	1	c	(CA)7gacacgcgaacacgcacgcg(CA)7g(AC)6aaacacgcacatcgcgt(AC)6gact(CA)6	106	36	141	AAACACGCACGCGAACAC	61.944	18	GCGTGCTTGTCATGTGGT	59.218	18	174
HQFKBVV01EA3JO_from_39_to_496	2	c	(AC)7gacgtacgtgtcgcgcgacacgacacacacagacgacacactagacgacgacgacacg(AC)9anacacacacacgacgacgacacacg(AC)8	132	284	415	GGGGTCGTAACATCCTCAAC	59.263	20	GTTGTTGTTGTCGTCGTCGT	59.648	20	231
HQFKBVV01AY227_from_43_to_459	1	p2	(GT)11	22	242	263	GCGCGTTTGTTGTATTGTGT	59.662	20	TACACACACGTGCGCATACA	60.823	20	195
HQFKBVV02GOK18_from_43_to_454	1	p2	(CA)6	12	203	214	ACCGACCACAACCGAAGTAA	60.41	20	TGTGCATGTGTGTGTGTGTG	59.624	20	256
HQFKBVV02IAT2M_from_43_to_483	2	c	(AC)6gcacacacaacaacaacacacgcgcgtcgtcgtcgacgacg(AC)9	71	280	350	CGCACACACACACACACAAT	60.122	20	CGGTAACGGTACGGTAGGAC	59.378	294	99
HQFKBVV01DCHLG_from_39_to_467	1	p2	(AC)7	14	176	189	CACGTGCACACACTCTCTCTC	59.666	21	TGACGTGTCGTGTGTGTGTT	59.651	20	164
HR0103T02G5WMX_from_39_to_474	2	p2	(AC)6	12	347	358	TACACAGGACACGTGCAACA	59.778	20	TACGGTCGTCGTCGTAGTTG	59.781	20	265
HQFKBVV02IF5TG_from_43_to_438	1	c	(CA)8acacgtgacacgcg(AC)11gacacgacactaactcgccaggcgacacgacggaccacgacacgcacgcacgcatcgacacgcatcgacctaacgcactcgcactacgacacacgcact(AC)7	165	133	297	CATAATGCACCTGCGACAGA	60.834	20	TCGTATAGTCGTGTGTCGTGTG	59.706	300	48
HQFKBVV02IKHD1_from_39_to_426	1	p2	(GT)8	16	96	111	CGTGCATCCCTGAGTGTCT	59.837	19	GCACACACAGACCACACACA	60.267	20	234
HQFKBVV02HAW3L_from_43_to_544	1	c	(CTT)13a(TTC)5	55	26	80	CCTTCTACTCCTCCTCATTCTTC	57.681	23	GTAACGTACGAACGGGGAAC	59.359	160	0
HQFKBVV01DA4B4_from_39_to_494	1	p3	(CAT)5	15	382	396	GACCTCGAGGGACATTAGCA	60.218	20	CCAAAGAAAGAGAAAGGACACAA	59.785	23	133
HQFKBVV01A3GGP_from_43_to_343	1	c	(TTG)9(TTC)5ttgttgttgttgatgttgttgttgttgctgttgctga(TGT)6tgctgttattgttgttgttttgttgtctgtta(TTG)8	153	62	214	TCTTCTGGGCCACTGTCTTT	59.844	20	TACTCCCTGTGCGTCCTGAG	61.41	20	274
HQFKBVV02IF3L5_from_43_to_429	2	p2	(TG)6	12	271	282	CGCACGTGTGTGAGTATGTG	59.804	20	GCTTACGTCTGTGCGTGTGT	59.977	20	219
HQFKBVV01BWR15_from_39_to_442	1	p2	(AC)7	14	50	63	CGCGTGCGTGTATTTACAGA	60.858	20	GTTCGTGCGAGTGTCTGTGT	59.948	20	135
HQFKBVV02GPE25_from_39_to_604	1	p2	(GA)18	36	198	233	CGGCTTCAAGAATCATCCTC	59.773	20	CACGGCCACGTATACAACAG	60.05	20	280
HR0103T02JC8WM_from_39_to_554	1	p3	(TGT)5	15	255	269	TGGTCGTTAGGTACGGTGGT	60.291	20	CGACACACACCACACAACAA	60.088	20	167
HR0103T02IUFY1_from_43_to_517	2	c	(TGT)6cgttgttgttgttga(TGT)6	51	389	439	TAATGTTGCTGCTGCGTCTG	61.152	20	AACAACACCAATGGCAACAA	59.864	20	237
HR8F2OA01C74R3_from_43_to_468	1	c	(CA)7cg(CA)7	30	192	221	ACACACTCACTCGCGCATAC	59.936	20	TCGTGGTCGTAAGTCGTGTC	59.751	144	156
HR0103T02HASJV_from_39_to_499	2	p3	(TGT)6	18	204	221	GTTGGTGGTGGTGGTGTTAT	58.029	20	ACACGAACACAAACAATACAGC	57.747	22	287
HQFKBVV01BB3QC_from_43_to_426	2	p2	(AC)7	14	191	204	CGCGTGTTCACACTCTCTCT	59.205	20	GTGCGTGTCGTGTTTCGTAG	60.37	20	197
HR0103T02FR9JX_from_43_to_436	2	c	(CA)7cgcg(CA)8	34	296	329	CGTGCTCCGCACTTAGACA	61.176	19	CGCGTGTGTGTGCTTGTG	62.299	194	181
HR0103T02JLDLT_from_43_to_671	1	p2	(AG)15	30	208	237	GGGGTAGGCATAACCACAGA	59.813	20	CCCGTTAAATAACCGGGTAAC	59.507	21	241
HQFKBVV01C3UPD_from_43_to_614	2	p4	(ACGT)6	24	441	464	AAACCGGTAACGGGGTAAAC	59.98	20	GTCGTCGTCGTTCGTTGTG	61.371	19	118
HQFKBVV01A6CHT_from_39_to_495	1	p2	(GT)6	12	366	377	TTGTTGATCTGACGGCATGT	60.12	20	ACGACGAACAACCAACACAC	59.493	20	287
HQFKBVV02FY7VM_from_39_to_441	1	p2	(TG)6	12	60	71	CGGGTGTGTGTGATTGTTCA	61.483	20	AAGACCACCACACACGCATA	60.032	20	205
HQFKBVV02H4JK2_from_43_to_563	2	p3	(TTG)6	18	341	358	TGTTGTGTGTTGTGCTGTGTG	60.309	21	CCCGTCCCGACTAATAAACA	59.817	20	236
HQFKBVV01C44HC_from_39_to_483	1	p2	(AC)7	14	128	141	GGCCAATTCCACGACACTAC	60.384	20	GTGTGTCGTCGTCGCTAGTC	59.498	20	275
HQFKBVV01C06KQ_from_39_to_458	1	c	(AC)9agagacaccatgcgcacacacacagacatgcacg(CA)6cgcacaagcacgtgcacgcg(CA)8cgtaaggacgcgcatacaaagacacaaacagacacgcacgcgcacat(AC)8	163	156	318	CAGAGACACACGCAAGCAC	59.142	19	TCGTGTGTGTGTTCGTCGTA	59.778	271	87
HQFKBVV01CXTW7_from_43_to_823	1	c	(GGTAC)7gtacggtagtaagtaagtac(GTA)5	70	551	620	CGGTTGGTTAGGTTAGGTTAGG	58.99	22	GACGACCGACCGACCTAC	59.05	279	464
HR0103T02HCNW1_from_43_to_520	1	c	(AGT)15agcagtagtactagtaatagtagcagtagcagtagc(AGT)6	99	37	135	TGGGAGTGGTAGTGGTAGTGG	59.892	21	TGCTACTATTGCTTCTGCTACTGC	60.243	24	173
HQFKBVV01EPD44_from_39_to_446	2	p2	(AC)7	14	271	284	CGACACGTACGGCACTAGAC	59.39	20	TCGTCGTCGTGTGTGTTGT	59.754	19	130
HR0103T02F9N89_from_39_to_437	2	p2	(GT)6	12	348	359	GTCGAGTTGCGTCGTCCT	59.988	18	ACGACACAGACTCACGACCA	60.368	20	294
HQFKBVV01DN23Z_from_43_to_601	1	p2	(CA)20	40	97	136	ACGCAAGCACACAAACACAC	60.834	20	TGGTTGGTAGGTTGGAAGGT	59.304	20	283
HR0103T02HPCPC_from_39_to_407	1	c	(CA)6cg(CA)11cgcacgcacgcacgctctct(CA)6	68	121	188	CGCACAGACACAGACACAGA	59.624	20	CACCACGACTTGCTCACCTA	59.897	269	55
HQFKBVV01AJCPK_from_43_to_510	2	c	(AC)6atagcataaaacaaatacacat(AC)10	54	359	412	CAATGGCAACAGCAACAAGA	60.844	20	TTGTGTTGTGTAGTTGTGTTATGG	57.624	155	307
HR0103T02F2KGA_from_43_to_460	2	p2	(CA)7	14	343	356	TGCACACACGACACGATTAC	59.168	20	GCGAAGTGTGGCCGTGTA	61.905	18	153
HQFKBVV02GY5OP_from_39_to_292	1	c	(GT)22(GA)12a(GT)9gagagtagagagtgtgtgtgn(GT)8	124	58	181	CCTTCAATTTCAGTGCTAAATGCTA	60.932	25	ACCGACCACCACACTACGTC	60.905	207	16
HQFKBVV02J2MWQ_from_43_to_614	1	p3	(TAG)6	18	286	303	GTGGATGACGGGACAAGTTT	59.827	20	CGAACGAACGAACGAACTACT	59.434	21	177
HQFKBVV02HQ50I_from_43_to_622	3	c	(ACA)6at(AAC)5t(AAC)5	51	393	443	CGACAACAGCAACAGTACAACA	59.869	22	TTCGGTTTGTTTTGGTTATTTG	58.934	245	322
HQFKBVV02IFSPI_from_43_to_585	1	c	(AC)19gtatat(AC)8	60	247	306	ATTCCCCATTGCTTCTTGTG	59.933	20	GGTACCGAACGGTAGGTGGT	61.047	166	224
HQFKBVV02H901O_from_39_to_306	1	c	(AC)6gtacgcacccgccc(CA)11cgtacacaccggcca(AC)7	77	61	137	ACACACACCCACACCACACT	59.796	20	CGACCACACCACGACTATGT	59.467	20	209
HR8F2OA01EM5S1_from_43_to_594	1	c	(AG)31ac(GA)6c(GA)15	107	89	195	GGTCTGTGATGTTGGGTGTG	59.846	20	TCGTACTCTCTCTCGTCTCTACG	58.057	23	214
HQFKBVV02G8BCF_from_43_to_442	2	p2	(GT)6	12	321	332	TGTGTGTGTGTGAGCGAGAG	59.624	20	CACCACACTACGACAACGAC	57.569	20	216
HQFKBVV02GBKFH_from_43_to_469	1	c	(CA)6cgtgtgcgcacacaca(CT)10(CA)8	64	255	318	CCGCTGAGAAAGAACCAGAG	60.126	20	TGCGTGTCGTTATGTGTGTG	60.229	198	182
HQFKBVV01DJ5WP_from_43_to_459	1	c	(CA)6cgcacgcgccacacataaacacgcacgcgcgcgcacatgcacacatacgcatgcacacgcatacacgacatacg(CA)8cgcacgngacacacgcatacacacggcaacgcacgcgcacacacgagttctacggca(AC)6	171	25	195	CGCACACGCACATACACA	59.882	18	CGTAGTGTCGTCGTCGTCGT	62.345	286	0
HQFKBVV02I0ZEO_from_43_to_515	1	c	(AC)9agtaagaacacaacgacagacaacaacaacaataacgacaacacaccac(CA)8t(AC)6	96	143	238	CAAGCAACAACAATAGCAAAACA	60.21	23	TTGTTGTGTGTCAGTGGTCGT	60.104	296	116
HQFKBVV02FXPQ0_from_43_to_583	1	p1	(A)10	10	429	438	GCATATGGAAGATAATCGGTCA	58.925	22	TTGATCGTTGATCGAACTGG	59.648	20	225
HQFKBVV02GOY6G_from_43_to_460	1	p2	(AC)12	24	62	85	CAAACACACGTGCACACAGA	60.412	20	GTCGTGAGCGAGGTCGTTAT	60.285	20	174
HQFKBVV02H4CJA_from_43_to_442	1	p2	(TG)8	16	145	160	TGTCTGTGCGTGTACGTGAG	59.507	20	CGCATTCGCACACAAACTAC	60.324	20	188
HR0103T02JKEFH_from_43_to_606	2	p3	(GTT)6	18	419	436	CGTTGGTTTGGTTTGGTTTC	60.241	20	AGCAGCATCAGCAACAACAG	60.207	20	206
HQFKBVV01EL3GZ_from_39_to_413	1	c	(AC)7gcacacatacaaacagcacatacacgacgcaagcgcgcgcacacacacagttacacacattacaaacaacncacg(AC)8	105	77	181	CACACACGCTCAAACACACA	60.412	20	ACCACCACCACCGACTGTA	59.855	293	31
HQFKBVV01CX6CG_from_39_to_444	1	c	(AC)8aacgcacacgacacagacacgacncaacgcacgacacacacaaacgcacgacgaccaactacgacg(AC)6	94	238	331	ACGCACACACCATACACAGA	58.569	20	GTGTAGTGTCGTCGTCGTGTC	59.248	268	128
HQFKBVV02HFO82_from_39_to_452	2	c*	(AC)6tcacactacactacactagcgcaactacaactcacatcgcacacn(CA)6aaccagacagtacg(CA)7acncacgcacgacgacg(AC)14gacgac(CGA)5(AC)19*(ACG)5*	213	167	379	GCACACACACGGACATGA	58.46	18	GGTGGTGTGTGTCGTCGT	58.881	18	293
HR0103T02HLANP_from_43_to_444	1	p2	(AC)7	14	250	263	GCAGTGGTACACACGACAGG	60.227	20	TGATCTCTGCGTGCTTGTCT	59.733	20	193
HQFKBVV01D609E_from_39_to_506	2	p3	(CGT)5	15	182	196	CGCGTCGTAGTCGTAGTTGTT	60.374	21	CGCGACTACACGTACACACC	60.245	20	150
HQFKBVV02JS4LM_from_39_to_506	1	p2	(CA)8	16	24	39	CATGCACTAACGCACGTC	57.247	18	TGTCGTGGAATTCGGTGTAA	59.964	20	289
HQFKBVV01CGBEM_from_43_to_511	2	p3	(ACA)5	15	198	212	CCAACTACCAACACCAACCT	57.42	20	TGTTGCTTGTACTGTGTGTTGTG	59.78	23	164
HQFKBVV01ECBHY_from_39_to_429	1	c	(CA)7cttgcgcacactctctcacacacacataaacntacaaacncacacacagacacacaaacncacacatgcgtgcacatg(CA)7	106	184	289	CGCACGCAAATCACATATAC	57.69	20	GTGTGTCCGTCGTGTGTGTA	59.015	227	160
HR0103T02GSG5D_from_43_to_443	1	c	(TG)12cgtatt(TG)14	58	62	119	TGCGTGCATGTCTGTGTATG	60.347	20	CGCACCGACACCACACTAC	61.24	19	231
HQFKBVV02G3S2X_from_39_to_490	1	c	(CA)6gacactgcact(AC)6gacactacacacgactagaccgcacgtg(CA)7	77	49	125	GCACACAGACATGCACACAT	59.134	20	GTCGTGTCGAACGTCGTCTA	59.905	261	11
HQFKBVV01CMYK7_from_43_to_427	2	p2	(AC)6	12	294	305	CTGCGCAGACACTCACAGA	59.895	19	GCGCGTGTATGCTAATGTGT	59.788	20	132
HQFKBVV01EW0KR_from_43_to_521	2	p2	(AC)11	22	246	267	CCGTCACCACCTACGTACTTC	59.529	21	GTCGGTCGTGTGGTGTGTAG	60.072	20	138
HQFKBVV01CYR5H_from_39_to_459	1	p2	(AC)8	16	221	236	CGCACGCATGTATACTGACA	59.333	20	GGTTGGTGTGTGTGTGTGTG	59.312	20	298
HQFKBVV01EMI1F_from_43_to_681	1	p3	(TCT)9	27	55	81	CCTCCGTACTACCTACTCCTACTCC	59.985	25	CGGAACGTAACGAACGAAGA	61.184	20	149
HQFKBVV02JEOE8_from_43_to_599	1	p2	(AC)22	44	409	452	AAGGCTTAGGCCCATCAAGT	60.096	20	GTCGGGTCGGTAAACGTAAA	59.861	20	240
HQFKBVV02HC5EX_from_43_to_458	2	c	(CA)7cg(AC)11tctcacacacgacacacacgtacgtacgcncg(CA)15	100	287	386	CGTGACGCACCACGTAGTTA	60.775	20	GTGTGTGTGAGTGTGTGTCGT	57.978	208	206
HQFKBVV02IEHFC_from_43_to_609	1	p3	(GTT)5	15	29	43	TGCTGTTGTTATTGTTGCTGTTA	58.49	23	CAACAACCGAACCACGACTA	59.609	20	283
HQFKBVV01A5LFF_from_39_to_503	1	c	(CA)9cgcacgcacgcacgcagcg(AC)6	49	137	185	GCATGTGCACAGACACACAC	59.779	20	CGGTTCGTTCGGTTGTTAGT	60.03	250	49
HR0103T02IP9L4_from_39_to_580	3	p3	(ACG)5	15	424	438	CGATACGACGTTACCGACCA	61.869	20	TGTAAGGCTCGTGTCGTGTC	59.905	20	159
HQFKBVV02GGG42_from_43_to_533	2	p3	(ACA)6	18	347	364	AGCACGGACAACATCACAAT	59.014	20	TGTTGTTGTGTCTGCTATGTTGA	59.304	23	149
HQFKBVV02GOVM5_from_43_to_538	2	c	(AAC)5g(AAC)5	31	314	344	CAACAATAATAACAATAACAGCAACA	57.491	26	GTGTAGTAGTGTTGTGCCTGTGTG	59.693	230	198
HQFKBVV01CFGGS_from_39_to_433	2	p2	(TG)7	14	357	370	CGTGCGTGCTAGTTTTGCTA	60.213	20	ACACACGACACGACACACAC	59.029	20	256
HQFKBVV02JO8G7_from_43_to_421	1	c*	(AAC)12(AC)10*at(AC)7agacactgtagcaacaataacaacaacactaacaacaactgcagt(AAC)5aaatgaacaacgacaacaactacactaacaataacgacaatagcagcaacaccatcacaaacagcaacaacaacattaact(ACA)5	226	42	267	CACCACCGACAACGACAA	60.132	18	CCCCGTCACTGTGTTAGTGTT	59.938	21	298
HR0103T02I84AY_from_43_to_565	2	c	(TGT)5agtg(TGT)5	34	363	396	TGTGTGTCGTGTGATGTTGTG	60.105	21	CAACGAACCAACAAACCAACT	59.921	21	245
HQFKBVV02G9NMU_from_43_to_477	1	c	(TG)6ctagtgtgagtg(GT)6	36	43	78	GTGTGTGCGCACGAGTGT	60.565	18	AAACGAACGACGAACGTACC	60.037	20	104
HQFKBVV01BDRCM_from_39_to_531	2	c	(ACA)6acgaacaacacagct(AAC)6	51	303	353	AACAATAGCAGCAACGGTAACA	59.712	22	TGTCGTTGTCGTGTGTCTTG	59.316	20	173
HQFKBVV02JUCT7_from_43_to_473	1	p2	(CA)6	12	173	184	CGCATGCACTCACAGACACT	61.127	20	CACGCGTTCGTTTATTGTGT	59.656	20	262
HQFKBVV02FPC6Y_from_43_to_449	2	c	(GT)10gngta(GT)7cgtcgtgtc(GT)8	64	170	233	GTGTGTGCGCAGTGTCTGT	59.477	19	CGACACACGCGACTACGA	60.646	18	282
HQFKBVV01ED6WF_from_43_to_559	2	p3	(GTT)7	21	397	417	GTTGTGCTGTTGCTGCTGTT	60.104	20	CCCCGGTCCCACTAACTAAC	60.601	20	162
HR0103T02H4Q5T_from_39_to_452	1	c	(GT)14gngtcgngtgcgttgttgtgtctggngtgtgggcgtcgtgtgtgtcgcgtgtcggtgngtggggtn(TG)10	114	99	212	CGTGCGTGTTTGTCTGTATG	58.785	20	CACGACGACACGACACACTA	59.343	203	51
HR8F2OA01DQC7E_from_43_to_571	2	p4	(GGTC)5	20	326	345	GGTGTGGTGGTGTGTGTGTT	60.232	20	ACCGGTACGACGAACTAACC	58.983	20	192
HQFKBVV02I5A5T_from_43_to_577	2	c	(TTG)6(TGT)5	33	230	262	TGCTGATGTTGTTGTTGTTTTT	58.253	22	CACCAGCAGCAGCAGAAATA	60.157	20	166
HQFKBVV01BU9UP_from_43_to_364	2	p3	(TCT)8	24	200	223	TCCTACTTCCGTACGTCCTACTC	58.861	23	GGAAGACGAAGAGGAGAAGAAGA	60.483	23	110
HR0103T02F786L_from_43_to_539	2	p3	(GTG)5	15	353	367	GTTGGTGGTGGTGGTGTGT	60.174	19	CCGTACGCTCAACAACAAAA	59.769	20	247
HQFKBVV02HLAJE_from_43_to_517	1	c	(CA)7tgcgcgatctcgcgcacacactcccacacaaacacgcacgcgtgcacacact(CA)7	80	24	103	ACACAGACACGCACGCATAC	60.823	20	TGTCGTGTGTATGTGGGTACG	60.354	210	0
HQFKBVV01BDR7I_from_43_to_439	1	p2	(CA)11	22	71	92	CATTCACACACACACGGAGAC	60.063	21	ATCGTGTGAATCGTGAGTGC	59.714	20	268
HQFKBVV02IOWA7_from_39_to_464	1	p2	(GT)9	18	86	103	GTGTGTCTGTGCACGTGTGT	59.203	20	CGCTGTCAAACGCACAAC	60.029	18	176
HQFKBVV01EI2M8_from_43_to_531	2	p3	(ACA)5	15	396	410	CAACACACCACAACGACACA	60.088	20	CGACCACACCACGACTGTAT	59.467	20	158
HQFKBVV01BR1C9_from_39_to_440	2	c	(CA)11acaaccacacacacacgacg(AC)23gacgacgacgacacacacg(AC)9	125	234	358	ACGCACACAGTGCACACTTC	61.018	20	GTGTCGTCGTCGTGTGTGTC	61.329	240	154
HQFKBVV02I4NNV_from_39_to_458	2	p3	(TCG)15	45	337	381	TCTGTCTGTCTGTCTGTCTGTCTG	59.74	24	CGAACGAACGACGAACGAC	62.813	19	210
HR0103T02FM3GB_from_43_to_512	1	c	(AAC)6aat(AAC)7aataactat(AAC)7aataacatcaacaataacaataacgacaacag(CAA)8	128	61	188	CAAAAACAAAAACAGCAACCAT	59.075	22	TGTTGTTGTATGTGATGTATTGTGA	57.957	267	5
HQFKBVV01BIWZT_from_43_to_423	1	p2	(GT)7	14	31	44	GTGTGTGTGTGAGAGAGAGAGTG	57.554	23	GCGTGCACACTAAGCACACA	62.13	20	267
HQFKBVV01EZ1O5_from_43_to_458	1	c	(TG)11agtgtgtgagagagtgtgcgcacc(GT)7gcgtgc(GT)11	88	95	182	ACGTGTGTGGGATTGTGTGT	59.764	20	ACACTACGACACGACGACCA	60.227	186	71
HQFKBVV01A3HHN_from_43_to_433	2	c	(TC)7(AC)6atacatacag(AC)8ttacacatacagacgtacacacacactcacactcacacatatagact(CA)11ttcacacatacactctctcacacacat(AC)7	162	132	293	TCACACATACAGACGCACACA	59.794	21	ACGACGCGTGTGCTAAAGTT	60.887	20	289
HQFKBVV01DPMBP_from_43_to_514	1	p2	(TG)6	12	84	95	TGATGCTTTTCCAATTTGTTTTT	59.878	23	TGACCCCACAAACCATACCT	60.088	20	248
HR0103T02IOXE0_from_39_to_440	1	c	(AC)7gcacgcacacacagacatg(AC)6gtacacacacagtacacgcacacacacgacacaa(AC)21	121	95	215	ATGCACACACCCACAAACAC	60.343	20	AAGCATACGAGTTGTGGTGAAG	59.309	239	50
HQFKBVV02H2LGI_from_43_to_418	1	p2	(CA)6	12	131	142	AGCACGCAAACACACACCTA	60.37	20	GTGTGCGTGCGAATGTGT	60.342	18	229
HQFKBVV02FJZJV_from_43_to_471	1	c	(AC)6gcg(CA)9	33	64	96	TCGCACGCATGCACTAAC	60.599	18	TCGTTGTCCGTAGTCGTGTC	59.751	20	250
HQFKBVV01AN283_from_43_to_621	2	c	(TTG)6tcgctn(TTG)6tcgacttattgttgttagttattgttgttgttgttagtttn(TTG)11	116	292	407	TTGTTGTGTTGTGTTGTGTGTG	59.001	22	AACGACCCGGTACCAACTAA	59.355	20	285
HQFKBVV01C7L79_from_43_to_422	1	p2	(TG)6	12	99	110	TGCGTGTCTGTGCATTTTCT	60.459	20	GACACGCACACACTCACACA	60.437	20	263
HQFKBVV02GEYPL_from_43_to_581	2	c	(ACA)5acgaactanacaacaacgtaaacaacaaacaaaacgaaacgaacaacaactaacaacgaaacaa(AAC)7	100	360	459	AAACCATACACAAAACACACACAT	58.275	24	TTGTTTCGTTGTTCGTTGTTG	59.659	21	247
HQFKBVV02GF2L0_from_43_to_431	1	c	(AC)6gcgcgcgctcacacacgcacaggtcncgcacgcg(CA)8gg(CA)8	80	96	175	CACACATGCACAGGCATACA	60.189	20	GTGTGTGCGCGTTGTCTT	59.436	262	48
HQFKBVV01CZFFR_from_43_to_477	2	c	(AC)14aacgcgcgcacactactcaca(AC)6gcgcgcgcgcncacacg(AC)13gacacaacacacgacgacacacg(AC)6	139	133	271	AAATCACGCGTGTCACAGAC	59.758	20	TCGTCGTGTCGTGTAGTGTC	58.263	20	300
HQFKBVV02F8473_from_43_to_479	1	p2	(CA)11	22	42	63	GCGCATACGCACATACTCAC	60.319	20	ACGCACGCGTGTAGTGTC	59.464	18	231
HQFKBVV01AUS6H_from_43_to_432	2	p2	(GT)6	12	316	327	CGAGTTGTTTGTATGCACGAC	59.259	21	CACACAACGCAACAACACAC	59.669	20	175
HQFKBVV02HFQ93_from_43_to_565	2	p2	(GT)6	12	479	490	GTTTTCGGTACGGTCGGTTA	59.861	20	CACACACGTACGACGACACA	60.276	20	255
HQFKBVV01DW0YN_from_43_to_420	1	p2	(GT)9	18	240	257	GGTGCGTGTAGGTGTGTTTG	60.072	20	CCTCCTGTGCCTCGTAGAGA	60.545	20	230
HQFKBVV02IOV0N_from_43_to_550	2	c	(TTG)7tggttgttggtgttatcattattgttgatgttgctgttattgttgtattttttgttattgttgttgttgcttt(TTG)6ttattt(TTG)10tttttgttattggtggtggtggaggtggtgttggtgtc(GTT)10	216	226	441	TTGTTGTTGTTGTTATTGCTGTTG	60.001	24	CGACCACACCACGACTGAT	60.607	19	292
HQFKBVV02JH0HH_from_43_to_554	2	p2	(AC)13	26	232	257	CACACGTACTACGCGACACC	60.245	20	GAACTCGGTGGGTACGGTTA	59.853	20	284
HQFKBVV02GJ93G_from_43_to_455	1	p2	(GT)15	30	43	72	GTGTGCGTAAGCGTGTGTG	59.954	19	CACGTTACACGACGACACC	58.553	19	117
HR0103T02GK5JJ_from_43_to_431	2	c	(GT)7a(TG)9cgtcn(TG)8atggttcgcacng(GT)7agtgtgtgtntgt(TG)6agtgagagngtgtgagtntgcgtgtgtgcg(GT)13	162	186	347	CGCACGAATGTTGTGTTTG	59.73	19	CGCACACCTACGCACCAC	62.434	288	83
HQFKBVV01A6NHL_from_43_to_524	2	p3	(ACA)5	15	360	374	CAACATAGCACAACACATTACACAA	59.907	25	CGCCCTCTAGTTTGTTGTTG	58.431	20	214
HQFKBVV02HA42T_from_39_to_474	2	p2	(AC)7	14	341	354	GTACGCACGCACGTACAG	57.352	18	TGTAGTTCGTGTTAGTGTGTGTAGTC	57.591	26	277
HR0103T02IJP3G_from_43_to_539	1	c	(CAA)5catcaacaggaacaacagtagtaacaacaatagcaacagcaataacaacaacaacattatag(ACA)6ttacag(ACA)6	119	122	240	AACAACAGAAGCAGCACCAC	58.935	20	GATGCTGCTATTGCGATTGA	59.944	20	227
HR8F2OA01EFFL6_from_43_to_466	1	c	(CA)7ttaccaaaac(CA)17	58	76	133	CACACGCACGTACACACTCA	60.437	20	GCGCCATACTGGTGGTGTC	62.556	160	3
HQFKBVV01CJ36C_from_39_to_438	1	p2	(CA)6	12	60	71	GCACGTGCGCATACTCATA	59.43	19	CGCGTCTGTCGTGTATGTTT	59.788	20	131
HR0103T02JGGD7_from_43_to_429	1	p2	(CA)6	12	178	189	GTGCGCACACTCTCACACA	60.714	19	CGTGTGTGTGTCCCGTATGT	60.357	20	163
HQFKBVV02GR6XM_from_43_to_461	1	p2	(GT)6	12	69	80	GTGTGTGTGCGTGGGTGTAT	60.366	20	TGCACAGGCACACCACTG	61.652	18	214
HQFKBVV02GB6SJ_from_43_to_467	1	c	(GT)9gcgtgtgtgtgcgtgtgta(TG)6	49	33	81	TGTATGTGTGTGCGTGTATGTG	58.995	22	CACTCGAAACTAACAACGACCA	60.203	22	261
HR0103T02F22F1_from_43_to_448	1	p2	(CA)6	12	56	67	ACATACGCAGACACGCAAAC	59.794	20	GCGCGTGTGTATTTGTTTTG	60.177	20	131
HQFKBVV02I9CZD_from_43_to_659	1	p3	(CGT)6	18	75	92	CGTTCGTGTGTGTAGTGTGTG	58.695	21	TACGACGCGTACGACTACGA	60.48	20	146
HR8F2OA01DMZ3T_from_39_to_580	1	c	(AAC)7agcaacagcaacagcaaaacaacaacagcagcaacaacaacatcaat(AAC)7aatag(ACA)11aact(ACA)6	149	71	219	CAGCAACAGCAACAGCAAAA	61.16	20	TTCGTTGTTATTGGAGTTGTACG	59.107	286	9
HQFKBVV02IXK86_from_43_to_530	1	c	(CTA)5ctgctactg(CTA)5ttactg(CTA)10ctgctattactgctactactactactgctactactgctactaccg(CTA)7	141	103	243	TGTGTCGGGTTTTCTGATGA	60.088	20	GGTTTCAACAGCAAGGAGGT	59.187	20	283
HQFKBVV02JYR16_from_39_to_471	1	p2	(CA)6	12	68	79	ACATACCCCCACACGCATAC	60.526	20	TCGTGGTGGTCTTTGGTGTA	60.001	20	289
HQFKBVV01C3DKY_from_43_to_426	1	p2	(TG)7	14	97	110	TTGTTGTTGCTGTTATTGTTGTT	57.382	23	CGACACACATACACACACATACG	59.884	23	156
HR0103T02H10E3_from_43_to_464	1	c	(TG)6cgtt(TG)6	28	64	91	AGGCGTGTGTGTGTCTGTGT	60.282	20	ACACCGTACGACCGTAGACA	59.086	115	36
HQFKBVV01CZCK2_from_39_to_512	2	p3	(CAA)5	15	346	360	CAACAAACATCTGTAAGCAAGAACA	60.591	25	TTGTGTTGTGCTGTTGTATTGTG	59.61	23	219
HR0103T02HNWCJ_from_43_to_506	1	p3	(TGT)6	18	116	133	TGCCTGTTGTTGTTATTGCTGT	60.595	22	AACAGACGCAACAGAACACATT	59.708	22	245
HQFKBVV02IWYKU_from_39_to_470	1	c	(CA)8cgcatg(CA)6	34	28	61	CGCACACCCACCACATAC	59.353	18	TATGTGTGTGCGCACGTTAG	59.379	110	0
HQFKBVV02GJ3FQ_from_39_to_436	1	p2	(CA)6	12	57	68	ACCCATGCACACACACAGAC	60.513	20	GTACGTGTCGTCGTCGTCGT	62.222	20	298
HR8F2OA01ASY5E_from_43_to_507	1	c	(ACG)10acacgacgacacgacgacgacgaccacgaacaacacaacaaacacgacgcgcgcgcgacactactacacacacacg(AC)8gacacgtancg(AC)6gt(AC)6	159	216	374	CACACACACCACCGTACGAC	60.983	20	CCGTCCGTCTTATTCGTGTC	60.517	263	174
HR0103T02H34J7_from_43_to_543	1	c	(AG)8(GA)7	30	357	386	GGAGCCCCAACTAAGTCTTG	58.789	20	GGTCTCGTCGTCGTCGTACT	60.329	20	167
HQFKBVV02FXGBK_from_43_to_357	1	c	(TG)6catgtctgtgtgtgtgcgcgagtgtgtgagtgtgtacgtgcgcacacacactgacatg(CA)6aacacacacgtgcacacacattcgaaacgcacacacaaacacgcacgcgcgcacacacacacgcactcacgcaca(AC)6	169	56	224	GTGCGTGTGTGTGAATGTGT	59.019	20	CACCACGACTTGCTCACCTA	59.897	20	251
HQFKBVV01CFPKP_from_43_to_529	1	c	(GT)7ttgtgtgcgcgcgtgc(GT)6gcgtgcgcgcgtgcgtgtttgtgtgtggcgcgtgtgtatgtgtgc(GT)10	107	32	138	CGCATTCGTGTGTGAGTGT	59.281	19	GCTACGACGTACGCTAGACC	57.689	228	10
HR0103T02HFQZV_from_43_to_565	2	p3	(AAC)6	18	356	373	CCACCACCACCAACATACAA	60.128	20	CGCGTCCCGTACTATTAGTTG	59.677	21	134
HQFKBVV01DSSU6_from_43_to_568	1	p3	(GTT)5	15	381	395	TGTCATTGTCTTCGCCTATTG	58.785	21	TGCCAATGACAACAACAACA	59.563	20	106
HR0103T02I1EZY_from_39_to_559	2	p2	(GA)16	32	459	490	TCAATGCAATTCTTCCACTCC	60.066	21	TCCTACCTCCTCCTACCTAGCTC	59.433	23	289
HR0103T02JP1HU_from_39_to_526	2	p3	(ACA)5	15	280	294	CAACAATAATACGAACAATAGCAACA	59.451	26	TGTGTTGTTGTGCCTGTGTG	60.251	20	195
HQFKBVV02G323G_from_43_to_451	1	c	(GT)8(GA)10gtgtgcgcgacgc(GT)13c(GT)8c(GT)11gcgc(GT)6	131	55	185	TGTGTACGCACATGGGTATG	58.863	20	ACACAACTACCACGCACGAC	59.673	20	254
HQFKBVV01AQ9KZ_from_43_to_443	1	c	(AC)6aaacacacgcacttacgcacacactcacacacacgcagcacacacacagacatggacacgcacacccatg(CA)7cgcacacacacgacancgacacgacg(AC)11gacacgac(ACG)5	167	173	339	GCAGACACACACATGGGAAC	60.013	20	CTGTCCGTTCTCGGTTGTC	59.246	265	132
HQFKBVV02JYMU0_from_39_to_509	2	p3	(CAA)5	15	178	192	CAACAATAATAATAGCAAAAGCAACAG	59.608	27	TGTGTGTGTATGTGTGTGTTGTG	58.884	23	209
HQFKBVV02F9CGW_from_39_to_460	2	c	(AC)13gacgacaca(ACG)5acaca(AC)8ga(CG)7	87	298	384	CGCCGACACACACCTACTCT	61.327	20	GTCGTCGTCGTCGTGTGT	59.234	142	267
HQFKBVV01B0Y8X_from_39_to_527	1	p2	(CA)10	20	58	77	CACACGCACACGAACACAC	60.891	19	CGCGTGAAAGTCGTTGTG	60.021	18	185
HR0103T02HM6Q4_from_39_to_456	1	c	(AC)7gcacaccaacagaaacgcgcgcgcgtgcgcatactctatcatat(AC)7agacacgtgcgtgcgcaaacgcacgcgcatact(CA)6tgcacttgcgcgcacacacacgtg(CA)6cc(CA)7aacncgcgcgtgcgtttg(CA)12	211	77	287	AACTTGCATGCACACAAACA	58.759	20	GTGTGTGCGTCGTGGTGTA	60.227	19	294
HQFKBVV01C0LIA_from_43_to_614	1	p2	(AG)52	104	162	265	AGGAGGAGGGGGTGTATCTG	60.328	20	CCGTTCGTCGTACGTTACCT	60.052	20	294
HQFKBVV01C9M67_from_39_to_292	1	c	(CA)14gacatg(CA)6cgcacgcgcgcacacacacatgtacacacg(CA)7	90	71	160	CACACACACAGACATGCACAA	60.268	21	CCGACCACACCACACTGAT	60.447	189	20
HR0103T02GTNMW_from_43_to_546	2	p3	(ACA)5	15	397	411	ACAGTAGCGGCGACAACAG	60.064	19	TTGTTAGTACGTTGTTCTTCGTTAG	57.015	25	208
HR0103T02HFPJ3_from_39_to_506	2	p2	(CA)6	12	264	275	CAACACACAGCACACAGCAC	59.984	20	GTTTGGTTGGGTTTGGTTTG	60.103	20	221
HR8F2OA01EN91D_from_43_to_426	1	p2	(CA)6	12	171	182	GCGCACATCCTCTCTTTCTC	60.104	20	TTGCAGGCACGTGTGTTTAT	60.18	20	270
HQFKBVV01AQJND_from_39_to_441	1	p2	(GT)6	12	57	68	CGTGTGCATGTGTCTGTGTG	60.897	20	ACACGTGCGTGCACAAAT	59.739	18	194
HQFKBVV01CNW89_from_43_to_491	2	c*	(CGA)6cacacga(ACG)5tacg(CGA)8(AC)6*gacgacacg(AC)8	104	263	366	TCGCTCTCGTCTCTCTCTCC	59.969	20	CGTGTGTGTCGTGTGTGTGT	60.168	20	170
HQFKBVV01CPPN2_from_39_to_497	1	p2	(CA)21	42	53	94	ACGCGCGGACACACTAAC	60.907	18	CGACGTCGTGTCGTGTTG	60.989	18	240
HR0103T02FZUG1_from_43_to_558	1	c	(AAC)9aagag(CAA)6cg(AAC)19gaacaacacgacaaccaacaacgaacacgactaaaccaacaacaacaacgacgtaacgaacgacaacaacg(AAC)5	195	59	253	CAACCGCAACAACAACAATAA	59.518	21	TCGTCTCGTGTCGTTTGTTC	59.88	286	5
HQFKBVV02IO6E3_from_43_to_452	2	c	(TC)6tactcncagacacacncacacacgacacacactacgacagtacactacgcgacaacgtcgtgcgcncacgctacacacgcgg(CA)8	110	218	327	GCGCACACGCTATACACAC	58.908	19	TGTTGTCGTCGTGTGAGTGTC	60.847	21	209
HQFKBVV01CIIK7_from_39_to_535	1	c	(TCT)7ttctcttcttcctcctcatcc(TCT)6	60	74	133	GGCGAAGAAGTTTGGTGAAG	59.853	20	GGTGGAGGTGAGGCAGTTTA	60.111	20	122
HQFKBVV02J2U52_from_43_to_433	2	c	(AC)6gcgtacgcacactactttcn(CT)9(CA)7gacacgcgtgcgcatacacacacaacatgcncg(CA)7	111	212	322	ACACACCATGCACACACGTA	59.486	20	CGCGTGTTTTGTCGTCTG	60.021	261	93
HQFKBVV02JJVFW_from_39_to_552	1	c	(TG)7c(GT)12	39	24	62	GTGTACACGCGCACACCT	59.298	18	CGACACACACTACGCACACA	60.437	20	177
HR8F2OA01B1EYF_from_43_to_615	1	p3	(TGA)5	15	158	172	TGTTTTTGCTGGTGAGAATGTT	59.654	22	AACAACAACAACAACAAACTTTCAA	59.909	25	293
HQFKBVV01EYW53_from_43_to_594	2	c	(TTC)6ttgttatttttgttgc(TGT)8tt(TTG)5tttgtta(TTG)9tttgttt(TTG)6	134	333	466	TTGTGCTCTGTTGTGTGTGTG	59.382	21	CGACGAAAACAAAACCAAAC	58.174	20	279
HQFKBVV02H8DA8_from_39_to_493	2	p3	(ACA)8	24	162	185	ACACGAGCAACAACGAACAG	59.946	20	GTGTGTGTGTGCCTGATGTG	59.602	20	210
HQFKBVV02I32J6_from_43_to_524	1	c	(AAC)5attaacagcaacaacagcaacaataacaacaacaat(AAC)5	66	88	153	AACAACATCACCACCACCAC	59.129	20	TGTTGTTGTTATTGTTATTACTGGTGT	58.101	27	235
HQFKBVV01BTDH3_from_43_to_444	1	c	(TG)8agtgcatgtgtgcgtatatctgtatgcgtgtgagtgtgtgtgtgcgtgtttgtgtgtgtgcgtgcgtgcgttga(GT)17(TG)7ngtgtgt(TG)10cgcgcgn(GT)8gcgtgtgtgtgngtgcgtgtgtgtgta(GT)7	229	100	328	GCATGTTTCTGTGCGTCTGT	59.912	20	GTTACGTCCGCCGTCCAC	62.538	275	76
HQFKBVV01CN0TQ_from_39_to_444	2	c	(CA)8gtcggacacacacgacncacactactacacacgcac(CA)8ctacg(CA)7	87	275	361	ACATACACGACGCGCACAT	61.201	19	GGTAGTGGTGTGTTGGTGTTG	58.817	180	208
HR0103T02FX3C7_from_39_to_703	1	c	(CA)6tacatacaagcgcgcacacacgcaaacg(CA)8gacacat(AC)8g(CA)6	92	39	130	CATGCACATGCACACACAT	58.4	19	GGTTCGGTTACCGGTTTAGG	60.584	242	0
HQFKBVV02H880P_from_43_to_437	2	c	(AC)10gcgtgcacgcacactactctctct(CA)6	56	282	337	AAACACGCATGCGACAAAC	60.725	19	ACGTGTCGTGTGTGTGGTCT	60.122	20	168
HQFKBVV02G3VZS_from_39_to_451	1	c	(GC)6gtttgttangtgcatacgcattttgctgtgc(GT)6ttgggtgtatgtgcgcacgtgtgtgtgtttgn(GT)8	103	85	187	TGTACGCACGTGTGTGTGTC	60.285	20	CGCGCACACACTACTCTCTC	59.801	20	182
HQFKBVV02HPT8P_from_43_to_448	2	p2	(GT)7	14	307	320	CGCGCGTGACTAGTTGTTTA	60.074	20	TAGAGACGACCGACCACCAC	61.134	20	127
HQFKBVV01EBF4T_from_39_to_508	1	p1	(A)10	10	103	112	AATGAACCACCCTTGGTAGG	58.764	20	AGGCTTCAACGAGCATCAAT	59.843	20	178
HQFKBVV01EU0DP_from_39_to_464	2	c	(GT)7a(GT)8	31	317	347	TGGTTGTGACGGTCAGTCC	60.583	19	ACACACACGACACACACGAC	59.029	20	284
HQFKBVV02IGQPQ_from_39_to_519	1	p3	(GTT)6	18	97	114	TTTTGCTTTTGTGTTGCTAAGTT	58.247	23	GACACACGACACACACACACA	60.159	21	286
HQFKBVV02I5WRF_from_43_to_448	1	c	(AC)9(GC)6	30	68	97	GCGTGCGCACAGACATAC	60.02	18	GCGTATGCCGAGTGTGTG	59.849	18	115
HQFKBVV01A6VFP_from_43_to_532	1	p2	(AT)6	12	307	318	TTGCCAACACTACGGTAACAA	59.143	21	GGGGGAGTTGATGAATGATG	60.135	20	169
HQFKBVV02IHLYV_from_43_to_427	1	p4	(AGAT)13	52	72	123	CAACAGACAGACACACAGACAGA	59.006	23	TCCTATCTCGTCCTATCTATCTACTCC	58.876	27	185
HQFKBVV01CAP7V_from_39_to_529	2	p2	(GT)11	22	235	256	GACGAGAGTGTGTGCGTTGT	59.948	20	TACACGGTTCCACGTACGAC	59.49	20	247
HQFKBVV02JFXQ6_from_39_to_483	1	c	(CAA)6cacaaaat(CAA)6	44	214	257	GGCAACATCTGCAGAATCAA	59.805	20	CGTCACAAGAGCGTAGGTGA	60.049	20	230
HQFKBVV02JS15S_from_43_to_572	2	c	(AAC)5aataataacagtaacag(ACA)7acg(AAC)5atcaact(ACA)5cattacaacaanacaacagacan(ACA)6	134	182	315	AGACAAAAGCAACAGCAACAT	57.554	21	TTGTTAACGTGTTCGTTGTCGT	60.493	282	157
HR0103T02GZNVC_from_43_to_544	2	c	(TGT)7tattgatgttgttattgttattattattgtta(TTG)5ttattgttgttgttactgttatta(TTG)9ctgttgctattgttgttgctgttgtgggtcata(TTG)5	167	300	466	TTGTGTTGTTGCTGTTGTTGTT	59.193	22	AGTCAGCCCCGCATACAA	60.225	18	290
HQFKBVV01EVZ5R_from_39_to_547	1	c	(CAA)6aaacaacagtaacatcaatagcaacag(CAA)12	81	30	110	AACACCACCACTACCACCAC	58.172	20	TGTTGTATTGTTCGTTGCTGCTA	60.712	23	192
HR0103T02GIXAQ_from_43_to_538	1	p3	(TGT)6	18	164	181	TGTTGTGTTAGTGTTGACGTGTG	59.635	23	GCAACCCAACAACAGCAAAT	60.934	20	149
HQFKBVV01CQT5F_from_43_to_460	1	c	(AC)7aaacacgacacgtacaaggcacacacgggactacgcacgcaagaccagctcgcacg(CA)7cgcacacacacncgctgcanacacacacacncacacacact(AC)6	137	42	178	CATACACACACGTGCACACC	59.486	20	ACGTCGTGTTGTGTGTGGTC	60.551	256	0
HQFKBVV02GP9IY_from_43_to_591	1	c	(AAC)6agcaacaaaaatataacaacaacaacaat(AAC)7aagaacaacaacaat(AAC)6aaaacgacaacaataacagacaaacaacaacaacaataacaacaatactacaagacaccaccaacaac(CAA)6	187	25	211	TCAACAGGGAACCACAACA	58.434	19	TTGTCTGTTCGTTATTGTTTGTCT	57.93	24	260
HQFKBVV01C94XP_from_43_to_522	2	c*	(ACA)6(AC)6*aacaacacacacaacaac(ACA)5ataactaaacaacaac(ACA)9	103	350	452	CACAACACACACACAGCAACA	60.309	21	CGTCGTCCGTCGTTGTTT	60.722	18	195
HQFKBVV02J4FZC_from_43_to_470	1	p2	(TG)7	14	71	84	TGCGTGTGATTGAATGTGTG	60.164	20	CGACCGAACTTGGACTAACC	59.592	20	112
HQFKBVV01BX5H2_from_39_to_449	1	p2	(CA)7	14	75	88	CGCGCTCACACACATACAC	59.911	19	CTGTGTGTGCCGTGTCCTAC	60.227	20	196
HQFKBVV01DEEZP_from_39_to_441	1	c	(TG)8tcgtgtgtctgtattgtgtcgtgtatgtgtgtctagtgtgtgtgtatatgtgtgtgtc(TG)8	90	64	153	GTCGTGTGTCGCTGTTGTTA	58.335	20	CGACACACACTACAGATCGAACA	61.188	23	295
HR0103T02HUZ93_from_43_to_554	1	c	(AAC)9aa(AAC)5aataacaacaacaacaat(AAC)8cacaataacaacaacaacaataacag(ACA)13	151	40	190	CAACAACAACTATAGCAGCAACAAT	59.685	25	TGTGCTTGTGTTAATGCCTTGT	60.595	258	2
HR0103T02INO0U_from_39_to_422	1	c	(GT)6atgtgca(TG)9	37	128	164	CTTTGCGTGTGCGTGTCTAT	59.935	20	GTGCCCACTATGCAAACACA	60.584	272	24
HQFKBVV02HQOSJ_from_43_to_452	1	p2	(CA)6	12	144	155	ACGCAACGCATACACATTCT	59.228	20	TGCGTAGGTAGTGCGTGTGT	60.393	20	210
HR8F2OA01EDLU2_from_39_to_461	2	p2	(AC)6	12	318	329	CTCCTCTCCACACACACACC	59.113	20	GTGTCGTGTGCGTGTACGTC	61.301	20	152
HR8F2OA01CSVZR_from_43_to_430	2	c	(AC)6aacacattacgcgacgtcactacatcacacacaacgcaacttcacactatatcacactnacg(CA)6	86	277	362	CACACACACACACACGCATAC	59.55	21	TGTGTCGTCGTCGAGTCGT	61.58	279	108
HQFKBVV01EUZ26_from_43_to_453	1	c	(TTG)5atgttgatgttgttattgttgttgttttg(TGT)13	83	42	124	TTGTTGTTTTTGGTCGTGGT	58.923	20	CAACATCACATACACACTCACACA	59.459	24	253
HQFKBVV01DU86K_from_39_to_427	2	p3	(ACA)5	15	279	293	CACAACACAACAGCAACAGC	58.924	20	CCCTGTGTCGCCTTAGAGAG	60.005	20	130
HQFKBVV01D2O50_from_43_to_529	1	c	(AAC)5aaaaacacaacaactaacaacaacgaacacaaactaacaacaacaacgaacaccagg(ACC)8	96	163	258	CAACAACGACAAAACAACAACA	59.572	22	GCTCAAGTCAGCCCGTCAT	61.393	294	120
HQFKBVV02I1ZYE_from_39_to_419	2	c	(ACA)5ataaccac(ACA)5	38	258	295	CACACACAACACACACAACACA	60.045	22	ACGCTCTTGGTGACGTCTG	60.038	209	119
HQFKBVV02JFBM2_from_39_to_442	1	c	(AC)6atacacccacgcacgtacacgcacacgcacgcacaacccacatacacacgcacacgcacacactcgcgacaca(AC)6tcacacacacaacgcacact(AC)7at(AC)8(CA)10	169	129	297	CATCAAGCATTCACAAGTTCA	57.329	21	TGTCGTGTGTCGTGTGTGTC	60.267	235	100
HQFKBVV02IZPXC_from_39_to_498	1	p3	(ACA)5	15	127	141	CCTGCAGCACCTCAATAACA	59.864	20	GTTGCGAATACGGCATAGGT	59.988	20	137
HR8F2OA01DR6TM_from_43_to_432	2	p2	(GT)9	18	275	292	GCTCGTGTTCGGTGTGGTA	60.739	19	CACACTCACACTCACACACACA	59.251	22	127
HQFKBVV01E1KWJ_from_43_to_338	1	c	(CA)9cgcacacacg(CA)8acacgacncacgtgcgca(CT)7cn(CA)10	98	108	205	TGCGCACACTTTTCTTCTCA	60.72	20	CCTGTGTCGTCCGTGTAGAG	59.331	20	266
HQFKBVV02H3FD0_from_43_to_556	1	c	(ACA)5ataacaactacaatagcaactacaacaatag(CAA)5	61	112	172	AACAACAGCAGCAACATCAAT	58.297	21	TTGTGTTGTGTATTTTTGTGGTGT	59.265	24	281
HQFKBVV01BYAHS_from_43_to_477	1	c	(AC)7aacacgaacagcagca(AC)8anacanacacacatncaacacagcacaagacacacan(AC)7	97	123	219	AGCAACACCAACAGCAACAG	59.946	20	GTTGGTTCGTCGTTGTCGT	59.587	247	67
HQFKBVV02IA2T0_from_43_to_448	1	c	(CA)6tacgcgcgtg(CA)6	34	44	77	TCCGCTGCACACACACATA	60.936	19	TGTCGCGTCGTGTGTAATGT	61.213	20	218
HR0103T02IHV2J_from_43_to_484	2	p2	(CA)6	12	341	352	CACACACACACGGAAACACA	60.088	20	ACGGTGAGAGTTGGCGTTAT	59.621	20	263
HQFKBVV01BVJ0D_from_39_to_561	3	p3	(ACA)5	15	457	471	CGTAACAGACAACGAGAACAACA	60.252	23	CGTACGTCGTCGTTCGTGTC	62.724	20	203
HQFKBVV02JY3H6_from_39_to_500	2	c	(CAA)5caggaacaat(AAC)9aataacaacatcaacaacaacataacaacaacagt(AAC)5aataaatacaacaacaacaaat(ACA)6	142	171	312	TCAGGAGTCGTAGCAGTGGT	58.464	20	GCTGTTGATGCTGCTGTTGT	60.064	20	280
HR0103T02GIK5L_from_43_to_469	1	c	(CA)13acatgcacacgcacacaattcacacacacg(CA)7	70	27	96	ACGCGCACACACAAACAC	60.382	18	CGTCGTGTCGACAGTTTGTAG	59.42	190	1
HQFKBVV02HS8KH_from_43_to_450	1	c	(CA)6cgcacgcccgtgcacacacgtttgcacaa(AC)6tcgcacgccatgcggacacag(AC)7	88	189	276	CGGCGACACTCACGACTAC	60.48	19	GCGGATTGTGTTTGTTGTGT	59.47	168	148
HR8F2OA01CO5W7_from_43_to_468	1	p2	(TG)6	12	136	147	ACGCACGTTTGTTGTTGTGT	60.12	20	CTCACACTTCGGTCCACGTA	59.745	20	144
HQFKBVV02HC0DP_from_39_to_462	1	p2	(GT)7	14	233	246	GCTTCAACGTCGTGTGTGAG	60.51	20	CGACACACACTTGGCACAC	59.754	19	129
HQFKBVV02INDV7_from_43_to_464	1	c	(AC)9aaacacacaggcgtgcgcat(AC)7	52	45	96	CACACATACACAAACACGGACA	60.384	22	CGTGGTCGTCGTGTACGATA	60.596	250	11
HQFKBVV01DEDN2_from_39_to_461	1	p2	(CA)8	16	56	71	TGCTAACACACACACATAAGCAC	58.84	23	GCGCGCCTCGTGTAGTATAG	60.944	20	153
HQFKBVV02F22EH_from_39_to_274	1	c	(CA)9tacgcacacacg(CA)7cgtgaacacatccacacact(CA)7	78	93	170	GTGCACACACACATGCGTAA	60.238	20	CTATCCCTCGTGTGCCTTGT	60.134	20	219
HQFKBVV02HJM8C_from_39_to_551	3	p3	(ACA)5	15	408	422	CAACACACGACACACAACAACT	59.608	22	CCGACCACCACCTACGTACT	59.907	20	112
HQFKBVV02HDUXD_from_43_to_579	1	p3	(ACA)5	15	75	89	CAACAGTAACATCAATAGCAACAGC	60.127	25	TTGTATGTTGGTGGTGTGTTTT	57.841	22	225
HR0103T02GB9MG_from_43_to_589	1	c	(AG)7a(AG)47	109	63	171	CAACCCTTTAACCAAATCAACA	58.896	22	CGTCTTCGTACTATACTGTTACTGTTC	57.059	243	0
HR0103T02HZWAM_from_39_to_429	1	c	(CA)8ccgacacgcggacacacacgcacgcacgcgcacactcactcacaa(AC)16agacatcgacacactacacacaaacnctcgacacgcacacaaacgcacacacacgcacgacaacg(CA)7	172	51	222	CACACACACCCACACAGAGA	59.11	20	GAGTGATGTGCGCGTGTC	59.99	261	24
HQFKBVV02I6G7C_from_43_to_450	1	c	(CA)6cccacacgcatgcact(CA)8cgcgcacgcactcacacatacacacacatgcagacacacacacgcag(AC)9ataccacaggacagagacacacgcaagcacacgcgctacact(CA)9	169	31	199	GACACACACGCACACACAGA	60.437	20	GTGTCGTGCCTTCCGACTG	62.92	276	0
HQFKBVV02J2DEG_from_43_to_446	2	c	(AC)8gtgcacacacgcgtatgcacatacgcgcgtacacacacacttacacacacgcg(CA)6cccat(AC)8gtn(CA)13	131	176	306	GCCGCTCTCACACACACAT	60.935	19	GTGGTGTTGTGTGGTGTTCC	59.738	203	134
HQFKBVV01D98GE_from_43_to_645	1	p1	(C)10	10	264	273	AAGCAAACACGTGTCACTCC	58.78	20	GGTAAGAAGGAAGGAAAGGTAACG	60.686	24	283
HQFKBVV02JJNEH_from_39_to_432	2	p2	(CA)13	26	295	320	TGACGACGGACACACTCTCT	59.442	20	CGTGTCGTGTTTGTTGTGTG	59.662	20	148
HQFKBVV01C5XTQ_from_43_to_536	1	c	(CAC)7caacaacaaaaacacatcaacagtaacaccaatagcaacagcaacag(CAA)7taacaaaatacaacataaac(CA)6	121	176	296	ACAACGACGAGACAACACAGT	58.274	21	TTGTTGGTGTTGTTGTTGCTA	57.741	21	296
HQFKBVV01DLO15_from_43_to_536	2	p2	(TG)24	48	259	306	TGTTCGTCGTTGTTTGTTGTT	59.133	21	CAACGACACGACTTAACACACT	57.875	22	297
HQFKBVV02FRMUU_from_43_to_567	1	c	(AAC)8tacaaccaa(AAC)5	48	44	91	CAACCTCAACCAGAACCTCAA	60.133	21	TGCAAGTGGTCCAAATCAAG	59.691	239	0
HQFKBVV02JC4RC_from_43_to_583	2	c	(TGT)6tatgctac(TGT)8tattgccattgttgttatta(TTG)9	97	392	488	GGTGTGGTGGTGTGGTGTG	61.927	19	AAACAAGAACAAACAACTAAAACAAA	57.692	26	171
HQFKBVV02IK8A8_from_43_to_434	1	p2	(TG)7	14	51	64	CGAGTGCGTGTTTGTGTGTA	59.373	20	ACACGTGTGAACACGCTCAT	60.236	20	141
HQFKBVV01ESZRC_from_43_to_495	2	p3	(TTG)6	18	326	343	TTGCTGCTGGTTCTCTTGTG	60.175	20	CGACCGCAACAACAACAATA	60.557	20	163
HR8F2OA01AXY3Y_from_43_to_498	1	p3	(GCA)5	15	140	154	AAAGCATCGAGAGGGAGATG	59.386	20	TGGAGCTGAAGCAATGTTTG	59.988	20	237
HQFKBVV01EJR9V_from_43_to_522	2	c*	(AC)6(ACG)6*	28	419	446	GACGACCGTCACCTAAGACC	59.579	20	GTCGTGTCGTCGTGTGTGTC	61.329	20	158
HR8F2OA01D3135_from_43_to_444	1	c	(GT)8ctgtgtaagcacgtgcgtgtttgtgtgcatgtga(GT)8gcgcgagcatgtgtcgca(TG)12cacgcgtgtgcgtacacgtgtnta(GT)8cgcgccg(AC)6	167	174	340	CGCGTGTCTGTGTGTGTGTA	60.437	20	AGTCGTGCGTCGAGTTGTAG	59.112	247	142
HR0103T02HUKLB_from_43_to_486	2	c	(AC)9at(AC)8	36	272	307	CACGGTACCAACACGGTACA	60.338	20	CCCTGTGTGCCTTGAGAGAC	60.861	234	200
HQFKBVV02GHWNY_from_43_to_544	1	p3	(CAA)8	24	88	111	CAACAACAATAACAACAACAACATT	58.034	25	GCTCGTCGTGTACGTGTGTT	59.826	20	212
HQFKBVV01B979T_from_43_to_524	1	p3	(TTG)10	30	83	112	TTGTTGTTGCTGTTGTGATTGTTA	60.48	24	CACACACACACACAAATACACATAC	57.873	25	250
HQFKBVV01B6JDT_from_43_to_475	1	p3	(TGT)8	24	37	60	TTTTGCTGCTATAGTTGTTGTTG	57.332	23	AGCATACACAGCACACACACAC	59.747	22	281
HQFKBVV02GCUW2_from_43_to_532	1	p2	(CT)11	22	24	45	CAGAATCAGCCACGTTTTCA	59.84	20	AGACTCCGGTGATGGTTACG	59.989	20	207
HR0103T02G23ML_from_39_to_506	1	p3	(CAA)6	18	69	86	CAACAACGAAACCAACAACAA	59.516	21	GTGTTGTGTGCATGTGTGCT	59.187	20	300
HQFKBVV01BA9A5_from_43_to_638	1	c	(AC)6aacaactctcttacgtctcgtctactactacgtacacacgaacaactntacacacaactaccaacacaactaca(AC)7	100	42	141	CCGTTGGACACATACACCAC	59.726	20	TAGTTGGGTCGAACCGTAGG	59.986	255	19
HQFKBVV02IN88L_from_43_to_413	1	c	(CA)10tgcacgcacgcacacgcgcacacacacatacacg(CA)8cctacacacacatacacgcacacacgcgcaacacacacacgcttgngcacacactctgtctctctct(CA)10tgtgcgtgtg(CA)8	183	132	314	GTGTGCACATACACACACACA	57.325	21	CGACCACACCACGACTGAT	60.607	19	266
HR8F2OA01BJEYY_from_43_to_531	1	p3	(GTT)9	27	73	99	TGTTGCTTGTGTTGTTTATTGATG	59.967	24	CGGCACACACACACACATAC	59.486	20	178
HR0103T02IVBN0_from_43_to_359	1	c	(GT)6gcgtgtgagngaagtgtgtggcaagcgtgtgtatgtcta(TG)7cgtgcgtgcgtgtgtacagtgtgtgctactatgtgcggc(TG)10	124	46	169	CAACGTGTGCGTGTGTGTG	62.025	19	CACCACTTGCCATGAACC	58.389	219	21
HQFKBVV02H4K46_from_43_to_471	2	c	(GT)11gcgta(GT)6tgngtcgtgtcgtgtgtgtgtatgtgtc(GT)17agtgacacgcgtacgcgtagtgt(TG)7tcgngcgc(GT)6	158	226	383	GTTGTTGGTTGGCGGTAGTT	59.898	20	CACGACACACTCGCTCTCTC	59.764	20	269
HR8F2OA01AKMIK_from_43_to_442	1	p2	(GT)7	14	143	156	CCGACGCTGTTTGATTACCT	60.132	20	CGCACACATCTCACACACAC	59.772	20	289
HQFKBVV01AE3FM_from_39_to_535	2	p3	(ACA)5	15	290	304	CGACAACTAACACAACGACCA	59.667	21	CGTACCGACTACCACGTCAG	59.234	20	284
HR0103T02FXUOF_from_43_to_435	1	p2	(CA)7	14	236	249	GCACGTGCACACACATACAC	59.655	20	GTACGCGTGTGTCCAATCAT	59.45	20	277
HR0103T02GCSAN_from_43_to_429	1	p2	(AC)7	14	66	79	TGTGTGCTCACATACACACACAT	60.009	23	GTGAGGGCGTGCACGTAA	61.905	18	127
HQFKBVV02HCCM8_from_43_to_527	1	c	(GT)6ggtggtggtggtagtcgtcgtcgcgacgtac(GT)8	59	132	190	TGTGTGCCCACGTATGTGTA	59.457	20	AACACACACCAACGGTACGA	59.922	20	276
HQFKBVV02HXDP5_from_43_to_513	2	c	(CAA)7tt(AAC)6aatt(AAC)5ataacaatacaacaatacacaacacaacacatat(CA)6	106	244	349	CACAACACACGACACAACACA	60.148	21	GACCACACCACGACTGAATG	60.005	234	196
HQFKBVV01B2NAV_from_43_to_466	1	p2	(TG)9	18	358	375	TGGTGGGGGATAGATCATGT	60.011	20	CGCACACACACTCACTCACA	60.593	20	246
HR0103T02JWDKP_from_43_to_511	2	c	(AC)6atacacacaaacacacacatacacacgcacacanacatacacacact(AC)8anacatacanatacagancacacacagacactacacacaccaacgaaccacactacacaacacacacact(AC)6	157	265	421	CACAACAACAACAGCGAACA	59.346	20	ACCGCCGTCGTCTTGTTA	60.263	214	242
HR8F2OA01B7Z5D_from_43_to_528	2	c	(ACA)5caacaggcaacagcacaacaacaacaatagcacaacacaacaacacatcacatacacacanatacat(AC)7	96	344	439	GCAACACAACTCAACACACAAA	59.706	22	TGTGTTGTCTTTGCTTTGCTA	57.242	183	281
HR0103T02IZGJZ_from_39_to_570	1	p2	(CA)15	30	416	445	AGGACCAAGACGACGACCTA	59.721	20	AGCCTGCGTCTCCTAACGAC	61.876	20	291
HQFKBVV01DKJH2_from_43_to_437	1	p2	(CA)6	12	78	89	ATGCGCACACTCTCAAACAC	59.912	20	GCACACGCATTTGTGTACG	59.762	19	196
HQFKBVV01BD75F_from_39_to_583	1	p3	(TAC)6	18	224	241	CTGCTAACTGCTACTGCTTACG	57.31	22	AGACGAGTAGAGAGCGAGAGG	58.052	21	156
HQFKBVV02G2CMF_from_39_to_608	1	p3	(CTT)5	15	525	539	GTTTCAAAAATCAAAAACGAAAAA	58.716	24	TTAGGTTGGAAGTACCAAAAGTG	57.453	23	168
HR0103T02H4ENS_from_43_to_507	2	c	(GT)6cgtgttcgn(GT)7c(GT)6	48	194	241	TCGTTAGTCGTTCGGTGTTG	59.758	20	ACTACGACGGCTACGACGAC	60.343	20	214
HR0103T02FU39D_from_39_to_593	2	p3	(CTA)7	21	428	448	CCACTTACCATACCTCGTACACTT	58.592	24	CGTAGTTAGTCGAAGTCCGTAAG	57.395	23	207
HQFKBVV02JF2IP_from_43_to_837	1	p2	(GT)6	12	44	55	CGTGGGTGTCGTGTGTGT	60.042	18	TACGGTACGGAACGGAAAAC	59.861	20	267
HQFKBVV01D50DB_from_43_to_545	1	c	(ACA)6taacaacaacaacataataac(ACA)5atgacaacaatagcagccacaacatcacaaatacaacaacact(TAC)5aataaac(ACA)11caacaacaacaccatcaaacaacaacg(ACA)5gcatcaacat(CAA)8	228	65	292	AACTGCAGCAGATGCAACAA	60.606	20	TGTTCGGTGTTGTATGTTTGA	57.523	21	295
HQFKBVV01B9OAG_from_39_to_453	1	c	(GT)8ggtac(GT)6gagtgcgtgtgc(GT)9	63	79	141	GTGCGTGTGCGTGTGTTT	60.382	18	CACACCAACAACCGACCTAC	58.906	20	249
HQFKBVV01CGS8I_from_43_to_434	1	c	(CA)9tacacacatgcacacactcgcgtgcat(AC)7gtatgcg(CA)6tacacacacacgcacag(AC)8aaacacgcatcg(AC)9gacacaacaacacgactancgcgtgcgcctactacactactctctcacacacacn(CT)6(CA)6	220	104	323	ATGCACACGCACACACAAAC	61.708	20	CGAGACGAGAGAGAGAAGAGTG	58.572	300	70
HR8F2OA01BUFZK_from_39_to_503	1	c	(GA)13ggan(AG)7n(GA)6	57	331	387	TTTGGAGGCTGCGATAGGTA	60.732	20	TCGTCGTACGTCTACTCCTCTC	58.627	22	229
HR0103T02JXDW2_from_43_to_462	1	c	(GT)6atgcgcccgtatatgtgtgtgtgcgcgcacgcgtgtttgtttgcagtgcgagtgcgtatcgtgtgt(TG)7cgtccgtgtgtgagtgcgtgtgtgtcgttgtgtgtgtttcgngtgtgtgtgttagngtcttagtgcgcacgttgtgtcgtgtc(GT)8	191	95	285	CGCGTGTCTGTGTGTGTG	59.414	18	AACGAACGACGCAACGAC	60.885	296	31
HR0103T02FNP8K_from_43_to_502	1	c	(AC)6atgcgcacaaaacat(AC)9atgctcgctcgcacgcacacaaacacccacacgcatacacacacaagcacacacgcgcgcgtagtcg(CA)7cccgcacacc(CA)6	148	21	168	CGTGCGTGCATACCATCT	59.225	18	GTGTGTGGGTGCGTTGAGTA	60.639	250	0
HQFKBVV01AJ5G9_from_43_to_438	2	c	(GT)6(GA)7	26	323	348	AGGTGTGAGGGAAAGCACAC	60.159	20	ACGTGCGCACATACACACTC	60.823	240	152
HR8F2OA01AQO1B_from_43_to_530	1	c	(CAA)9taataacagcaacaacaacagcaacagcaacaataacaact(ACA)5ataagcaacag(CAA)8	118	78	195	CAACAACAGCGAAAAACAATAA	57.963	22	CGTGTGTTGTGTGTGTTGTG	57.928	278	48
HQFKBVV02ITF56_from_39_to_228	1	c	(CA)8tacgcacacgcg(CA)9	46	63	108	GCAAGCACGCACAGTACAC	59.05	19	CTATCCCCTGTGTGCCTTGT	59.989	168	20
HR0103T02GISTJ_from_43_to_510	2	p2	(AC)6	12	360	371	AACAACACCACCAGGACCAC	60.735	20	TCATTGTGCTGTTTGCTGTG	59.457	20	124
HQFKBVV01CDRNM_from_43_to_465	2	c	(TG)11tagtgtgtgtcgtgtgtgttagt(TG)9	63	322	384	TGCGTGTGTGTGTGTGTGTT	60.782	20	CGCGGTACGACGACACAA	62.962	18	286
HQFKBVV01DG16S_from_43_to_595	2	p3	(GTT)5	15	151	165	TGGTGTGGTGTAGTCGTGTG	59.012	20	CCGACAAACCAACCAACTAA	58.526	20	130
HQFKBVV02HS6LB_from_43_to_375	1	c	(TCCTAC)8ttctttc(TCT)7ttctc(TCT)6cttcttctcttctttcttttctcttcttctctcttctc(CT)13	163	67	229	TTCCTTCTTCTTCTCCTTCTCTTTC	60.015	25	GAGACGACGACGACACGAC	60.482	19	254
HQFKBVV01BGBY3_from_43_to_426	2	c	(AC)8atgcgtgcgcgcaaacttag(AC)10	56	201	256	CTCATACAGGCACGCAAGAA	60.011	20	CATATGCGAGTGCGTTTGTG	61.273	268	71
HQFKBVV02H57IQ_from_39_to_432	1	c	(AC)8can(AC)8aacncgaacncacanacacacacacgcncgcacacacgcacacacagacatcgcacacncacaacncacacacacnccaaan(AC)11	139	218	356	CACACGGACATCGACACAT	58.888	19	GTCGCGTCGGTGTGTGTA	60.332	274	120
HR8F2OA01AQMDB_from_39_to_506	1	c	(AAC)5agtaactacaacaacatcaacattaataacagtaacaccaacaacatcgccaccaacaatagcagcaccactaacaacattagcaacaacaaaacag(AAC)5	127	28	154	AACAACTGCAGCAGCAACA	59.18	19	ATGTACTGTATTGGTGGTGTGTG	57.341	23	291
HQFKBVV02GKJAX_from_39_to_461	1	p2	(TG)8	16	119	134	TCGTGCATGTCTGTGTGTGT	59.772	20	CACGAAACACGAACCACAAC	60.049	20	182
HQFKBVV01BQL0F_from_43_to_497	2	c	(AG)7tgtgtgtgtgccagta(TG)8cacncgcgngttgtgtgtccggtgt(TG)14n(GT)9	118	259	376	ACGCGAACCGTGTTAAGTTT	59.677	20	CTACTCGAGACGACAACACGTA	58.119	266	164
HR0103T02ID5PB_from_43_to_464	1	c	(GT)6ggtgggtgggtggtgtgtgtggtctagtggtgtgtgagtntgtgtgcagtgcgtgc(GT)6ggcgtgcgtg(GT)9	108	51	158	TTGTACGTATGTGTGCGTATGG	59.438	22	ACACTAACACACACGACGACTC	57.791	22	218
HQFKBVV02IHYXW_from_39_to_363	1	c	(TTG)7ctgttattgttattattgttgttgttattgttga(TGT)8tgctgttatagttattattgttgttgtta(TTG)6ttattgctgttgttgttaatgttgttattgatgttgttgttgttttgtgttattgttgttattgttgta(TTG)7	216	26	241	TTGTTGCTTTTGCTTTTGCTA	58.805	21	CGACCACACCACGACTGAT	60.607	19	292
HQFKBVV02GO8YD_from_43_to_456	1	p2	(AC)8	16	95	110	ACCATACACATGCGCACAAT	59.878	20	TCGTCGAGTTGAGTCGTCAC	60.03	20	180
HR0103T02G9RI8_from_39_to_490	3	c	(CA)6cgacgacgacnccg(AC)7	40	303	342	CGAACACACACACACACACAC	59.549	21	GCGTCGTAGTCGTCGTGTC	60.49	287	153
HQFKBVV02ITD52_from_43_to_589	1	p1	(A)10	10	85	94	GCAAGTGATGTGTTTCCTTTCTT	59.688	23	CACAACTTCAAAACCAAGACCA	60.045	22	264
HQFKBVV01A7HRR_from_39_to_542	2	c	(CTA)7tttca(ACT)7	47	368	414	TACCACTCCCCATACCCAGT	59.137	20	AGCACCAAGTAGTGCCAGTAG	57.189	21	287
HQFKBVV01EQH3Y_from_39_to_542	1	p2	(CA)6	12	442	453	TGATTCGGAACGTCACAGAG	59.831	20	CAGTCCGTGTTGGTGTTGTT	59.487	20	162
HR8F2OA01A76HF_from_39_to_476	2	p2	(TG)6	12	333	344	TGTAACCGTGTGTCCGTGTT	59.922	20	TACGACACGACGACAACCAC	60.639	20	165
HQFKBVV01DSIT7_from_43_to_455	1	c	(GT)48c(GT)14cgtcgtgtcgtagtcgtagtggtggtcgtgtgtc(GT)7	173	68	240	ATGCGCGTGTGTTCATAAGT	59.228	20	ACACGACGACACACGACACT	60.282	289	35
HQFKBVV01D5W46_from_43_to_515	1	p1	(T)10	10	85	94	TTGGCTTGCATAGGATCTTG	58.869	20	AGGCATTCATGTTCCCAATC	59.756	20	232
HQFKBVV02JEN2Q_from_43_to_561	1	c*	(CA)39(ACG)9*	104	50	153	CACACAAACGTGCCAATACC	59.888	20	GTGCGTTGTGTTCGTCGTAG	60.37	20	253
HR8F2OA01AEYUS_from_43_to_485	1	c	(CA)12cgtacgacgcacacgacgcacgacacaacactacactacgcgcgcg(AC)8	86	53	138	CACGCAGACACGCCTATACA	60.887	20	TTCGTACGTGTCGTGTGTCTC	59.81	200	30
HR8F2OA01AKBDQ_from_43_to_471	1	c	(CA)9acatcgcgcgcgcacgcacacactactacacacacacgtcg(CA)7	73	102	174	GTGCGCTCTCACACACACAC	61.641	20	TGTGTGTGGTCGTCGTGTC	60.206	19	202
HQFKBVV01CA2UI_from_39_to_525	2	c	(TTG)5(GTG)5	30	199	228	TGTGGTAGTTGTTGTTATGGTTATTG	59.228	26	ACAGCACCAACAGCAACAGT	59.389	20	297
HQFKBVV01AZTCF_from_39_to_634	1	p3	(CAA)7	21	161	181	CGGTAACACAATAACAGGAACAA	58.975	23	GCGTCGTTATTGTCCGACTT	60.14	20	293
HQFKBVV01A7MQV_from_43_to_442	1	c	(GT)8gcgtaagtgtatacgcgcacgtgagtgtctgtgtgtgcgtatgtgtgtatgtgcacgtgtatttgtgtgtgcgtgcgtgcgtgtgcgca(TG)7agcacacgcgtgta(TG)9cgagtgcgtgcgtc(GT)6	177	75	251	CATGCGCGTGTGTGTGTAT	60.205	19	ACACAAACACCAACGACACC	59.336	292	23
HQFKBVV02IJOHR_from_43_to_465	1	c	(CA)9cgcgcgtgtgtgtcattaacgtcacacacat(AC)8	65	61	125	TGCGCATTAACTCACACACA	59.902	20	ACTAGCGATGCGCGAAGTAG	60.698	20	204
HQFKBVV01BLZYN_from_43_to_536	1	p3	(GTT)6	18	100	117	TGCTGTTCTTGCTGCTGATG	61.318	20	CGACGAACAATAACGACAGC	59.347	20	274
HQFKBVV01CJ2SR_from_43_to_614	2	c	(ACA)5caacaccgaacaacaacagcaacaat(AAC)5	56	352	407	CAATACCAACGAGCAACCTACA	60.054	22	GGCCCTACTACGTCGTTTGT	59.125	243	325
HQFKBVV01D2JFM_from_39_to_449	1	c	(CA)6cgcacagtcacccgcgcgtgaccacatacacgcgcgtgcacatacacacacggacacacacacatgcaagcacacagacacgcgtgcgcacacacaca(CT)7(CA)8	140	122	261	CCCTGCTCTTTTGCATGTTT	60.249	20	CACGCGTGTGTGTATGTGTG	60.731	263	73
HR0103T02J1MWE_from_43_to_494	1	c	(TG)16tcgtgtgtgtcgtagtgtgtggtagtcgngtggtcggtgtcgtgtgtcgtgta(GT)8tgtcgcgtgttgtcgtcggtgtgtgtggtgtgt(TG)8cgngtgtgtgtggtgtgtgtcgn(GT)13	199	192	390	TTCACCGTGTTTGTATTCTACCAT	59.708	24	ACACGCACCACACACACC	60.051	18	269
HR0103T02HODV3_from_43_to_425	1	p2	(GT)9	18	131	148	TTGTGTGTGTGTTTGTGCGTAT	59.997	22	CGCCACACACTAACAACGTC	60.222	20	124
HQFKBVV01BKYCC_from_39_to_435	1	c	(GT)6gcgtgtgtgcac(GT)9	42	49	90	TGTGTGTTTGTGCGTGAGTG	60.412	20	ACACACGACACTCGTCTCAAC	58.797	21	102
HR0103T02JTDBZ_from_43_to_434	2	p2	(CA)6	12	301	312	ACACACACACACACGCACAG	60.336	20	CCAGGATCGCTCAGTCAC	57.723	18	217
HQFKBVV01DAWIN_from_39_to_489	2	p3	(TGT)12	36	351	386	TTTGGTGTTGCTGTTGTGCT	60.347	20	CGACCACACCACACTACGTC	60.072	20	228
HQFKBVV02I1HEF_from_43_to_524	1	c	(AC)9aacacacacgacacg(AC)9gtacacgtacgacgacg(CA)6	80	171	250	ACCAAAAGGATGGTGGGTCT	60.607	20	GCGTCGTTTGTTGTCGTAGA	59.911	243	103
HQFKBVV01DPFP8_from_39_to_422	1	c	(CA)10cgtgtgcatcgcacaattag(AC)6	52	137	188	CGCATGCACACATAGACACA	60.347	20	TGCGTTAGTGCATTCGATGT	60.288	235	88
HQFKBVV01C5T7I_from_43_to_425	1	c	(CA)8aacacgcacgcacacaccaccgacacacacatgcacgcacacacacaa(AC)12	88	125	212	ACACTAGTGCGCGCATACAC	59.965	20	CACATGCGTGTCTGTTTGTG	59.778	276	1
HQFKBVV02GOHQ6_from_39_to_566	2	p2	(CA)8	16	190	205	CAAGGCACGTACAACACCAT	59.49	20	CCGTAGTGGTGAACGTTGTG	60.065	20	119
HR0103T02JGGY8_from_43_to_614	1	p2	(AC)7	14	367	380	AAAGGTTGGTTTTCGCCATA	59.451	20	CTTTTCCGTCCGTACCGTAG	59.626	20	248
HQFKBVV02J65YR_from_43_to_691	2	p6	(TACGGT)5	30	493	522	ACGGTTACGGTTACGGTACG	59.807	20	TACACACGACACACGACACC	59.015	20	173
HQFKBVV01CTD9R_from_39_to_467	1	c	(CA)9cgcgtg(CA)10nacacgcaactcgacacgacgactacacgacgacacacacgacgacgacacgacgacacgtacgacgcg(AC)6	125	215	339	CAGGTAACGCACAACCCACT	61.005	20	TACGTGTGTCGTCGTGTGTG	60.276	258	135
HR0103T02GES2O_from_43_to_460	1	c	(AC)7gcaagcacacacatacacacactctctctcacacacacaaacacgcgcacgcgcgcacg(CA)6	85	60	144	TACATGCGCGTGCACATAC	60.315	19	GACGCCGTGTTTGTGTTTC	60.152	19	192
HQFKBVV02J3UK7_from_43_to_569	2	p6	(AGGAGT)5	30	266	295	TGAAGAAGCAGTATGACTAAGTGG	57.794	24	CCTTCTCCTTCTCCTTCTACTCC	59.047	23	300
HQFKBVV02JRA49_from_43_to_659	1	p4	(CGTA)7	28	327	354	ACCAATAGGGCCATCGAAAC	61.072	20	GGTTACCGGGTTACGGTACG	61.37	20	285
HQFKBVV02H9TH4_from_43_to_411	1	p2	(AC)6	12	158	169	CGCACACCCTCTCTTTCTCT	59.598	20	TTGCAGGCACGTGTGTTTAT	60.18	20	261
HR8F2OA01CVS55_from_43_to_564	1	c	(TC)6t(TC)8	29	460	488	TTCGCCCACTCTTTCACTTT	59.853	20	CAGCCCGTACGATAAGGAGA	60.227	20	101
HQFKBVV01EZW86_from_39_to_430	1	c	(CA)8aacacacgcgtgcgtgcgtttccgcacacccacacgcacgcaagaacgcacatacgcgcacacgt(AC)7	95	31	125	TACACACGCATGCACACAGT	59.811	20	CGTGCGTATCGTCGTGTACT	59.812	20	201
HQFKBVV02GC4R0_from_39_to_477	1	c	(CA)15cgacacacaacaacgcgcacaacacatatacacagtagcacacgtcgcgcg(CA)6	93	79	171	CACACAGACACACAGACACACA	59.251	22	GTCCGTAATTGTCCGTGTCC	60.24	287	19
HQFKBVV01B9PY7_from_43_to_438	2	c	(AC)8tatacacagcacacacactatacacacacacaanatacnganacacan(AC)6anacacacacanananan(AC)7	108	232	339	CAGCAACACACACACCACAA	60.251	20	GAGACGACGACACACACACA	59.288	298	88
HQFKBVV01C1L7N_from_39_to_440	1	c	(ACA)5aatagaacaataactgcaacaacaaacacacaacaacagcaaat(AC)6agacacatacaaacacacacatagataacacacatacacactacacat(AC)6	131	33	163	GCAAAGCTACAGCAACAACAA	59.17	21	TGTGTGTGCTCTGTGTGTGTG	60.484	248	6
HQFKBVV01CI4BO_from_39_to_462	1	p2	(AC)6	12	51	62	ACGCACACCACACACAGAC	59.131	19	CGCACGTGTGAGAGAGAGAG	59.915	20	214
HQFKBVV02IWHI8_from_43_to_449	2	c	(AC)10(CA)8cgcgacg(AC)19t(AC)10	102	270	371	AGCGACGCACACACTCAA	60.193	18	TCGTACGTCGTCGTGTGTC	59.281	261	138
HQFKBVV02ILWN9_from_43_to_503	2	c*	(AC)6(ACG)5*acacacacgacg(AC)6gacgacg(AC)10(ACG)9*	101	322	422	CGACGTAGCGACGACTAACA	60.073	20	TCGTGTCGTGTGTGTGTACG	60.276	20	294
HQFKBVV02IP2TI_from_43_to_468	1	c	(AC)28gacacacacactancgcactatcacactacacacacgcgcn(CA)7cgcggacncacacncgcgn(AC)7	144	106	249	GCGTGTGCGCATATTCTG	59.973	18	AGTTGTCGCGTGTGTGTGTT	60.275	20	292
HQFKBVV02IVJHN_from_39_to_431	2	c	(CA)7ccgcgcgcgcacacacgaatacacgcgtcgg(CA)6	57	256	312	ATGCGTACACGTGCGCTAAC	62.201	20	AGTGTGTGTGCGTCTGTGTG	59.369	179	170
HQFKBVV02GZRNF_from_39_to_465	1	c	(CA)11ccacgcacacgcaagcgcg(CA)7	55	25	79	ACACACGCGTACACACACAC	59.101	20	TGTGTCGTAAGTCGTTCTTGTG	58.9	168	1
HQFKBVV02IEU9L_from_43_to_618	1	p3	(TGT)5	15	83	97	TTGCTATTGCTGGTGTTGTTG	59.784	21	CGACGTACGACCTAACGAAGT	59.319	21	155
HQFKBVV02IOCFU_from_43_to_428	1	p2	(CA)10	20	164	183	ACGCATGCACACTCACAAAC	60.801	20	CGTACTGCGTGTCGATTGTC	60.333	20	219
HR8F2OA01BY6IW_from_43_to_436	1	c	(CA)11ctacgcacgcacgtacctcacagacactcg(AC)6	64	103	166	GCACACATGCACACACACAT	60.088	20	CGTGTAGTCGCTGTCGTAGTG	59.592	209	23
HQFKBVV01ATU9R_from_43_to_495	2	c	(GT)6tggtntgttggtntgtggtcgtggtgtcgtgtnttggntgtttgtgttggnttcgtgtggngttcncgttgtcgt(GTC)5(GT)6cgtcgtgtgtc(GT)6cgtgtgt(GTC)7(GT)9	183	234	416	GTGTTGTGTCCCGTGTCC	58.202	18	ACACGACGACGACACTACGA	60.381	20	265
HR0103T02IB5FD_from_43_to_441	2	p2	(AC)6	12	198	209	CGCACGACGACTACGAGAC	60.633	19	TTGCGTGTGCTCTGTGTGT	60.088	19	108
HQFKBVV02IUDTZ_from_43_to_428	1	p2	(CA)11	22	45	66	GCACGTGCACACACACATA	58.639	19	CGTGTGTGCCATGTCTGAAT	60.604	20	230
HQFKBVV01C1AQE_from_43_to_452	1	c	(AC)8ttgtgcgcg(CA)7	39	70	108	CACACTCAAGAACGCACGTA	58.495	20	GTGTGTGTGTGTGCGTGGTA	60.122	205	39
HR8F2OA01BPVOO_from_43_to_571	2	c	(ACG)7acacgacacgacgacgacgtacgacgacacgac(ACGT)6	78	403	480	CGTACTACGTCGACCAACAA	57.282	20	CGTGTACGTACGGTGTCGT	58.053	258	249
HQFKBVV01ENQDM_from_39_to_388	1	c	(GCACAC)5gcg(CA)12aaacacgcattcgcgcacacattacagacacgcaacaacatacacaaacatg(CA)7cgtacacacacagacacgcg(CA)7ctcacacacacagt(CA)7cccgt(CA)8	206	72	277	GCACGCACACACATACAAAA	59.204	20	TTGCTCACCTACGCTCTTGTT	60.067	294	15
HR8F2OA01D9PWG_from_43_to_445	2	p2	(GT)7	14	364	377	TGTCTGAGAGTGCGTGTGTG	59.624	20	ACGCACAAAACCAAACGAC	59.606	19	241
HQFKBVV02H0GX2_from_43_to_567	3	c	(GTT)6tagttnttatta(GTT)9	57	382	438	TGTGCTGTTGTGTGCCTATTG	60.769	21	GACACAACGAACGACGACAC	60.211	20	299
HQFKBVV02FJXZE_from_43_to_450	1	c	(CA)8cgtgcgcaacagaacacacacacgcacgcatgcagacacacgtgcgcaaacagga(AC)7	85	63	147	ATGCCCGTGCATACACAA	59.495	18	ATGTGTGCGCGTGTATGTG	60.205	211	15
HQFKBVV01DFZDU_from_39_to_282	1	p2	(AC)6	12	59	70	GCACACACACGCAAACCTAA	60.764	20	TCAGTCAGCCCCGTCATAGT	60.678	20	156
HR0103T02JZHXU_from_39_to_526	1	p3	(AAC)7	21	93	113	AACAGCGCAACAACAACAAT	59.249	20	TGGTGTGTGGTGGTGTTGTATT	61.025	22	100
HQFKBVV02FQ20R_from_43_to_535	2	c	(TG)6tatgta(TG)10	38	290	327	TGCTGTTATCGTTGTTGCTGT	59.405	21	TACGTACACGACCCCGTACC	60.689	20	217
HQFKBVV02GVFOS_from_43_to_542	2	p2	(TC)9	18	348	365	CGTCCTCCTCCTCCTCTACA	59.4	20	TAGAGACGACGACCGACACA	60.463	20	220
HR0103T02H063H_from_39_to_651	1	p2	(CA)6	12	114	125	TGCACACACAGACACACGAC	60.437	20	TACGGTACCCGTTCGGTTTA	60.236	20	299
HR0103T02FO8NA_from_43_to_558	2	c	(GTT)7gatgatgttgttgttttat(TTG)5atgttg(TGT)7	82	274	355	GGGGTTGTGTTGGTTATTATGG	60.217	22	CAACAACAGAGGCACAACAAA	59.79	21	194
HQFKBVV02IIAC7_from_39_to_468	1	p2	(AG)8	16	62	77	CGCACGTGTATGTGTGTGAG	59.804	20	GCGTCACAACAACAACAACA	59.191	20	250
HQFKBVV02HV0LO_from_43_to_460	1	c	(AC)7ttgcgcacagacacacaaacgcacgcccgcacgtaaacacacacacag(AC)8gt(AC)9gcacacacaancgcgcgtg(CA)6	129	22	150	CGCACACATGATGACACAC	57.886	19	ACGGCACGTAGTCGTGTACC	61.036	221	0
HQFKBVV02J2HXM_from_43_to_486	2	p3	(CGA)5	15	295	309	CACACAAGTCGCGACAATTC	60.31	20	GTCGTGGTGTAGTGCGTGTC	60.236	20	259
HQFKBVV01EJMSE_from_39_to_496	2	c	(GT)6gaca(TG)12	40	209	248	GTCGCGTTGTGTTACGTGTC	60.23	20	TAGTCGTGTCGTGGTGTCGT	60.227	20	269
HQFKBVV02GQVTN_from_39_to_480	2	p2	(CA)8	16	215	230	ACCACGACACGACGACACTA	60.227	20	GTACCGTACCGACCGACGTA	60.827	20	295
HQFKBVV01C8RO6_from_43_to_563	2	p3	(ACA)5	15	360	374	CAACACAACGACAACGACAAC	60.104	21	TCGTGTCATATCGTGTCGTCTA	59.224	22	173
HR0103T02JUT1Q_from_39_to_620	1	p3	(TTG)13	39	81	119	GTGGTGGTAGTGTGGTGGTC	58.699	20	AACAAACCAAACACGGACAA	58.923	20	245
HQFKBVV02HSMNG_from_43_to_550	2	p3	(GTT)7	21	421	441	TGGTGGTGGTTGTTGTTGTT	59.745	20	CGACCCGTACCACTAACGTA	58.579	20	186
HR0103T02JS715_from_43_to_486	2	p2	(AC)7	14	314	327	GCAGCATTACACAGCGACAC	60.491	20	TGTGTCTGGTATTGGTTGTTGT	57.912	22	159
HR8F2OA01DIVH1_from_39_to_487	1	p3	(TGT)8	24	193	216	TTGCATGTGTGCAATTGTTG	60.161	20	GCCCCGGTGTTACATATCAG	60.214	20	276
HQFKBVV01AHZC2_from_43_to_425	1	c	(TG)7cgtgtgcatatgtgtgtgcctgcgtgtgtctatgtatggtgcacatgcgtgcttgcc(TG)12	95	68	162	GTGCATGCGAGTGAGTCTGT	60.063	20	ACTACGCACGACCACAACAC	59.673	20	180
HR8F2OA01A5W78_from_39_to_483	1	p2	(CA)7	14	190	203	ATCCACTCAAACCCCCTACC	60.052	20	GTGTAAAAGGGACGCAGCAC	60.699	20	280
HQFKBVV01CYWAO_from_39_to_564	2	c	(AAC)5gac(ACA)10	48	318	365	ACGACGAACCAAACCAAACT	59.496	20	TTGTTGTGTGTCGTGTTGTTG	59.093	213	208
HQFKBVV01D57PH_from_39_to_438	2	c	(TG)7tctgcgcacata(TG)8agagaagagatatgtgcnc(GT)6	73	264	336	GTCGTCCTAGGCCGTACTTT	58.344	20	CGACCACACACACAACACAC	59.482	20	269
HQFKBVV02FTSYT_from_43_to_558	2	c	(TTG)5tatatttattgtc(GTT)5	43	384	426	TCTTATGTTATTGTTGCCGTAAGT	57.126	24	CAACAACAAAACAAACAAACAACA	59.888	24	237
HQFKBVV01EQD5Y_from_43_to_590	1	c	(CAA)5taataacaat(AAC)6(ACA)5	58	54	111	ACCAACACCACCAACAACAA	59.745	20	AGTTTCCCGTTCGGTTAGGT	59.864	284	27
HQFKBVV01B3SFH_from_43_to_532	1	c	(GT)10ctgtccctgttgtgtccacgttgacatgtttgtgttgcgtacgcgaa(GT)13tgtgctagtttcgcctaggtgtgtgttgtgtcgngttgtgtgcgtgtcgcgcgtgtagtgtgttgtgtgttgtgtgtcgnttagttttgngt(TG)7	199	88	286	GTGAGCCGTGTGTGTTTTGT	59.648	20	ACGCACGACGACTAACGAC	59.92	19	284
HQFKBVV01B22M2_from_39_to_512	1	c	(TTC)12tcctctcttcttcttttcttc(TCT)9	84	64	147	TCCTTTTCCTTCTCCTTCTCCTA	59.848	23	GACGAAGAAAGAAGACGAGTAGA	57.076	23	237
HQFKBVV02JU2DY_from_43_to_422	2	c	(CA)10ncgcacgacgacgacgcat(AC)7gtanacacgcgtacacacacacaacacacacaacacgcg(AC)8	108	246	353	GCGTGCCCTCACATACCATA	61.862	20	CGTGTAGTGTGTGTGTCGTGTG	61.218	22	266
HR0103T02G4IR5_from_43_to_457	2	c	(AC)7tcacacacgcgacacgcacacacacacgtacacgcgcacactcacacgactacgtcncaccacacaacacacacgcacactaca(AC)9	116	225	340	ACACGACACTCGCACACAAC	60.864	20	GAGACTTGTCGCCGTCGT	59.988	248	131
HR8F2OA01BE6L5_from_39_to_434	2	p2	(GT)6	12	223	234	CGCGCACGTAGTTTGTGTAT	59.822	20	CACACTACCACACGCACACA	60.276	20	100
HQFKBVV02IYEU9_from_43_to_458	1	c	(CA)6cgcgtggcgcatacacacattcgcacgaacacgcgacgatacgcacgcacacacacggggcgcgacccacgtacacccacacacggacgcacgcacg(CA)8	125	54	178	ACACGGACACGCATAAACAC	59.495	20	TGTGTGCGTCTGCGTCTATT	60.481	235	8
HQFKBVV01EPV5I_from_43_to_450	1	c	(TG)8tcagtatggtgtgtgtgcgagtgtgtgtggtgtagtggatgtgggtgtgcgtgta(CGTGTG)5cgngtgtgtgtatgcgcagtgtgtgta(TG)7	142	53	194	TGTGGTGTGTTTGTGAGTGC	59.154	20	CACACGACTCACGACTCTACG	59.548	21	226
HR0103T02GLEWG_from_39_to_457	1	p2	(AC)9	18	176	193	ACTCCAAGCATCATCGAACC	60.081	20	TATGTGCATGCGTGTTTGTG	60.185	20	188
HQFKBVV01EMJ0L_from_43_to_541	1	p3	(GTT)7	21	40	60	TTGTTGTTGTTGCTATTGTTGTT	57.382	23	CACACACACACACACACATACAC	58.292	23	277
HR0103T02IE9U2_from_43_to_509	2	p2	(AC)10	20	200	219	TCAACAACAACAACGACAACA	58.639	21	TGTCTGCTTTAGGTTCGTGGT	59.788	21	248
HR0103T02I4CNG_from_39_to_443	1	p2	(CA)7	14	63	76	CGCACTCCCACACAAACAAC	62.57	20	TGCGTGTGTGTAACGTGTGT	59.695	20	119
HQFKBVV02FMFEE_from_43_to_454	2	c	(CA)6ccacacacacacncgcgcgtcg(CA)7cg(AC)9	68	304	371	GTGCAACTCACCCACGAGTA	59.751	20	CGTGTGTCGTGTGTCGTGTA	60.276	20	245
HQFKBVV02HSK2B_from_43_to_517	1	p2	(GT)12	24	363	386	GGTTTGCAGGTGTGTTGATG	60.008	20	TGGTCGAACAAAGGAATAGACA	59.609	22	225
HQFKBVV01EVKKF_from_43_to_546	1	p2	(GT)15	30	98	127	TGCTGGGTGTGAGAGATGAG	59.98	20	CCCAACGGCTAGTTCTGGTA	60.125	20	260
HQFKBVV01A8H8O_from_43_to_466	2	c	(GT)7a(TG)7cgtgtgtc(GT)6	49	130	178	GTTTGTGGGGTGTGTGAGTG	59.89	20	GCTAACGCGATAACGACCTC	59.873	20	196
HQFKBVV02HXD3S_from_43_to_592	1	c	(TTG)6ttattgttgttgttgtgtc(TGT)8(TTG)7ttattgtgttgtgttgtttgtgtagttgttgttgtgtcgttgttttgttgcgtgtcgtgtgtgttagttgtattac(GTT)6	176	76	251	TGTTGTTCTTCTTCTTCTGTTGTTG	59.883	25	TCACGAACACAACAACCACTC	59.632	21	269
HQFKBVV01COR9A_from_39_to_595	2	p3	(ACA)6	18	159	176	CAAAACAACAACAGCAACAACA	59.714	22	CGTACCGTCCGTTCGTTAGT	60.052	20	300
HQFKBVV01AWIC2_from_43_to_531	2	p3	(TTG)5	15	415	429	TGTGCTGTTGCTGTGTATGC	59.489	20	AAACAACTACAACCAATAACAACGAC	59.708	26	266
HQFKBVV01CAHC7_from_43_to_597	1	p3	(ACG)7	21	362	382	GAATCTGGCATCGACGAAAT	60.043	20	TCGTGTTGTTCGTTCGTCTC	59.88	20	244
HQFKBVV02G357O_from_43_to_531	2	p2	(CA)8	16	204	219	CGCGTATCCACACACACTCT	59.776	20	CGGTACGTTGGTCGGTAGTT	59.914	20	233
HQFKBVV01D9YJM_from_39_to_475	1	p2	(TC)6	12	75	86	CGTGCACAGTACACACACTCA	59.409	21	GCACGCATGTGTGAAGGT	59.218	18	166
HR0103T02HO3HU_from_43_to_436	2	c	(AC)13tcatacactaacacgcacacacccgcagag(AC)9anacacagacacacacactcacc(CA)6	109	254	362	GGAACACACACACGCGTACT	59.673	20	TGTGTGGTGTGGCGTGTC	61.334	18	259
HQFKBVV01EN8ZG_from_43_to_420	1	c	(TG)10cgtgtgcgcgcatgtgcgtgtctgtttgtc(TG)7(AG)6tgagagtgtgtgcac(GT)6	103	42	144	GCGTATGTGCGTGTCTGTT	58.291	19	CGCGCGTGTACACATACAG	59.935	19	165
HR0103T02GNPBC_from_43_to_440	2	p2	(TG)9	18	274	291	TAAGTGTGTGGGCGCAGGT	62.692	19	GCGACACACACACAACAACA	60.26	20	296
HR0103T02HV26M_from_43_to_931	1	p3	(TAC)5	15	403	417	GGGAGGAAGGAAAGGTTACG	59.934	20	AGGTTCGGGACGTAGGTAGG	60.374	20	267
HQFKBVV01A685E_from_43_to_495	1	c	(ACA)6atatcaataacaataacaactgcagcaacaacaacaaagcaacaacaacaataacaacaaacaactacatcat(CAA)5	106	53	158	CCAAAAATAACAGGAGCAACAAC	59.926	23	TTTGTGTGTGTGCTGTATTGTGA	60.126	282	1
HQFKBVV01C5G5J_from_43_to_508	2	c	(AC)6agacacan(AC)15anananananan(AC)8	78	306	383	CGACGTACGACCGACTACAC	59.239	20	TGTTGTTTGTTTGTTGTTGTGTG	59.486	233	196
HQFKBVV01BNA40_from_43_to_427	2	p2	(GT)6	12	251	262	GTGGGACGCGATGTTTGTT	61.93	19	CACACACGACACACACACACT	59.097	21	291
HQFKBVV01A36HP_from_43_to_636	1	p3	(TCG)5	15	384	398	AGTGCCTGATGGGAGTCAGT	59.713	20	CCGACGACGACGACTACTAA	58.949	20	295
HR8F2OA01BJR0S_from_43_to_424	1	c	(TG)6ccag(GT)9gcgtgcctgc(GT)8gcggcacgc(GT)6	81	132	212	TGTGCGTGTGTATGTGTCTGT	58.641	21	CGTCGCGTGCTCACTACAC	61.691	19	273
HQFKBVV01EP38A_from_43_to_527	2	c	(ACA)6ataacgt(CAA)6taacaacaaaaacacaacacaacaacaacancaacaccaanag(CAA)5	101	229	329	CACGAACAGCAAAAACACATC	59.234	21	TTGTTGCCTGTTGTTTGTGTAG	58.799	262	140
HQFKBVV02JENA3_from_39_to_462	1	c	(CA)12cgt(AC)6gacg(CA)10	63	32	94	TGCACACACACAAACATGCTA	59.806	21	GGCGTCGTGTCGTGTAGT	58.202	18	108
HQFKBVV02J6879_from_43_to_488	1	c	(AC)23tacactactacactacgacacg(AC)15gacacacgacacacgacncacacg(AC)10t(AC)9gacncacg(AC)7	183	48	230	GCAACACACACACATACAACTACA	58.613	24	GTACGTCGGTGGTAGGTCGT	59.914	259	17
HQFKBVV01BQ20E_from_39_to_524	2	p3	(TTG)7	21	403	423	TTGTTGTTGTTCGCTTGGTTA	59.26	21	GCAACATCTGCAGCAACAAT	59.878	20	118
HQFKBVV01C7B8J_from_43_to_577	2	p4	(GTTT)7	28	388	415	CTGCGTGTGTGCTGCTAGTT	60.268	20	CAAACAAACCAACCAACGAC	58.923	20	300
HQFKBVV02GT54I_from_39_to_444	2	c	(CA)6aacacgcgggcgcggcatgg(CA)6acccg(CA)7cgcacgtncacgcacacacg(CA)11	105	169	273	CGCGTGCGTATGATTTTACA	60.666	20	GCACGTGTGTGTGATTGTCA	60.218	223	86
HR0103T02JL2WB_from_43_to_611	2	p3	(CAC)5	15	277	291	AGCAGCAGCACAACAACATC	60.064	20	TTCGGTTCCCTTGGTTGTAG	59.964	20	156
HQFKBVV02I452W_from_39_to_569	2	c	(CAA)5gcaacaataacaacagcaagaacaacat(CAA)5	58	319	376	AACAACAACATCAACTGCAACA	59.148	22	ACGCTCTTGTGACGTTCTTG	59.086	20	230
HQFKBVV01C098J_from_43_to_557	2	c	(TTG)7cta(TTG)6	42	130	171	GCGTGAGGCCCTATTATTGT	59.07	20	CAACAACATCAACAGCAACAAC	59.148	22	163
HR8F2OA01D15WN_from_43_to_194	1	p2	(CA)6	12	60	71	CACATACATGCACGCACAGT	59.196	20	CTATCCCTGTGTGCCTTGTG	59.161	20	118
HQFKBVV01D0TWL_from_43_to_539	2	c	(CA)6cgacgacgacgacacaacaacaacaca(AC)11	61	377	437	GTCGTACGAACACGGGAACT	60.035	20	TAGTGTGTCGTCGGTGGTGT	60.072	20	162
HQFKBVV01BBU3H_from_39_to_469	1	c	(CA)6tacacacacacgacacacaacacacacacgacacgacgacgacg(AC)11	78	87	164	CACGCACACACAAACAACAC	59.669	20	TTCGGTCGTACGTGTCGTAG	59.781	187	55
HQFKBVV02JN5EH_from_39_to_603	1	p3	(GTT)7	21	102	122	TGTTGTTGTTTGTTGTCTGTTATGT	58.582	25	CAACCAACACTAAAAACCAAGTATAA	57.887	26	269
HQFKBVV02HR7UL_from_43_to_468	2	c	(GT)7tgtgtgtgtgtcgtagt(TG)6	43	338	380	TGTGTGGCTTGGTGTTGTAG	58.172	20	GACACGACACGACACACGAC	61.329	20	266
HQFKBVV02HOHP3_from_39_to_499	1	p3	(ACA)5	15	286	300	CGTTGGGCAGTTTCTCTGAT	60.255	20	CTGTGGTTGCTGCTGTTGTT	59.946	20	278
HQFKBVV02GW5ON_from_43_to_566	2	p3	(TTG)12	36	454	489	TGATCGTTGCATGACCATTG	61.523	20	CAACTAACAACAACAATAACAACAACA	59.412	27	270
HQFKBVV02JLC97_from_43_to_329	1	c	(CA)9cgcacacacg(CA)8acaacgcacacgtgcgca(CT)7(CA)11	98	110	207	ACACACGCACACACAAGACA	59.818	20	TCTGTAGAGACGCCGACCAC	61.423	216	51
HQFKBVV01EBXN9_from_43_to_577	2	c	(TTG)5ttattgtagttagttgttgttagttgttactgctgctgttgttgttgctgttattgttattattgttgttgttgttattgggttgtttttgcttc(TTG)8	134	286	419	AGCTGTTGCTTTTGTTATTATGC	57.766	23	CAACCAACAAGAAACAACGAATA	59.085	295	196
HQFKBVV02ILLPR_from_43_to_478	1	c	(CA)6aatagacacgcgcgtgcaca(CT)16(AC)9	82	158	239	CGCACGTGTACACACACAGA	60.437	20	GCGTCGTCGTGTTAGTTGTT	58.854	289	129
HQFKBVV01ED9A4_from_43_to_442	2	p2	(AC)8	16	323	338	ACACACGACCCCAGATTACC	59.703	20	TACGGGCGTGTGTGTGTTT	61.049	19	228
HQFKBVV01CR1LD_from_43_to_584	1	p3	(ACA)5	15	62	76	CCACATCGTGCAAGGATTC	60.064	19	CCTCCCGAGGATGATGTAAA	59.887	20	229
HR8F2OA01ARMD1_from_43_to_479	1	c	(CA)6cncncncgcgcgcgcg(CA)12cg(AC)7gcgcgcg(AC)7aacacacgacgcgcgcacacacacacg(AC)6	128	267	394	CCAGACACCACTACCGAGTTC	59.631	21	GGTTCGTTCGTTGGTTGTGT	60.854	246	178
HR0103T02JP909_from_43_to_721	1	c	(GT)8gcgcgcgtgcgtgtttgngcgtgtcgac(TG)6	56	39	94	CGTATGTCTCTGCGCGTATG	60.445	20	CCCACCCACACACACTACAC	59.757	137	5
HQFKBVV02JGQGJ_from_39_to_559	1	p3	(AAC)5	15	68	82	TATCAACAACTACAAGCAACAACA	57.537	24	AGGTGGTAGTGGTATTGTGGTC	57.844	22	120
HQFKBVV02F5BLM_from_43_to_436	1	c	(TG)7cttgggtgtgcgtgcacgtgta(TG)9cgtatgtgtgtgc(GT)6gcgtgcgtgcgtgtgtgcatgtttgtgtgagcgaacacgcgcacaggcgcgcttgtgtgtttgtgtta(GT)16	179	117	295	GTCTGCATGCTTGTGTGTGT	58.264	20	CGTAGAGACGCCGACCAC	60.426	18	300
HQFKBVV02IAWQH_from_43_to_436	1	c	(AC)7atgcacactcatacacacaccatacacaagccactcgcgtgcacactaacacgcgccgtncacacacag(AC)7	97	258	354	AGGTACGAACGTCCACACAA	59.06	20	TGTGAGTGTGTGATGAGTGTGTC	59.692	290	103
HQFKBVV01BR3P4_from_39_to_278	1	p3	(CTT)18	54	114	167	TCTCCTACTCCGACTCCTACTCC	60.266	23	GTGAGAGCGACCACACCAC	60.32	19	157
HQFKBVV02G2FWJ_from_43_to_441	1	p2	(TG)10	20	75	94	GCACGTGCGTGTGAGTGA	61.833	18	ACGCACACACCGCAACAC	62.988	18	204
HR0103T02GJQ3R_from_43_to_496	1	p2	(AC)26	52	184	235	TGTGTGACAATCTGACTTGGTCT	59.679	23	CCGACGTCCGTCACGTACTA	62.093	20	277
HR8F2OA01C8YFB_from_43_to_570	1	p3	(CTT)5	15	71	85	CCTTCTCATTCTCATTCTCATCCT	60.095	24	GACGGACGAACGAAGAAGTT	59.333	20	170
HR0103T02I1828_from_43_to_509	1	c	(AC)7tataccaacactcgg(AC)6tan(AC)6gacgacactacgacacacgactacgacgacaacttcacggcacgacttacgcacaccaaattcaccacacgacgacacac(CA)7	150	171	320	ACACACACGCACACACACAC	60.177	20	GTCGCGGTCGTCTAAGGTC	60.817	19	292
HR0103T02JGO0P_from_43_to_562	1	p3	(GTT)7	21	74	94	TGTTGTTGTTGTTTTTATTGTTGCTA	59.913	26	AGGACCACCACCACTACCAC	59.732	20	229
HQFKBVV02IM5UB_from_39_to_446	2	p2	(CA)10	20	344	363	ACACACGCACACGCCTAGA	61.542	19	CGTCGTGTGTGTCGTCGTA	60.38	19	133
HQFKBVV01ALP5X_from_43_to_437	2	p2	(AC)6	12	185	196	CACACATACACACGCACCTG	59.642	20	GTCTGTGTGTGCGGAGTACG	60.381	20	172
HQFKBVV01EKQG9_from_43_to_458	2	p2	(AC)7	14	354	367	GCGCGAGTGCTCATACACTA	60.188	20	GCGAGTGTGTCGTTGTTGTAG	59.425	21	213
HQFKBVV02G1Z4R_from_43_to_603	2	p3	(AAC)8	24	310	333	GCAACAACAGTAACAACAACAGC	59.773	23	GCCCCGTCTATTTTGGTGTA	59.823	20	291
HR0103T02FYK98_from_43_to_460	1	c	(CA)6cgcacgcacg(CA)8tacacatacacacacgcatacacacacgcacacacacac(CA)9	95	51	145	CACGCATGCACACACCTA	58.737	18	GTGTCGTGCCGTGTGTGTAG	61.287	266	0
HR0103T02GBER3_from_43_to_506	2	p4	(GTCT)7	28	215	242	TCGTACGTCGTTCGTTGTTC	59.764	20	ACGACACGACAGCAGTCAGA	60.685	20	266
HQFKBVV01E2DTM_from_43_to_561	1	p2	(CT)6	12	358	369	CGTTACTAAACTACCAATCAACACTAA	57.341	27	GACGTACACGACGTACCGACTA	60.117	22	299
HQFKBVV01CGL2S_from_43_to_506	1	c	(CA)12cgacgacgaccacaacgaacgt(ACG)7	67	256	322	CCGGCACTAACACAAAGGAT	59.993	20	TCGTGTCGTGTGTTGTGTGT	59.651	273	118
HQFKBVV01B1SWB_from_39_to_603	1	p2	(GA)6	12	117	128	GCGCATGCATATGTGTGTTT	60.564	20	TAGTCCAAGCGGCGACTACT	60.037	20	293
HQFKBVV02ILF8A_from_39_to_359	1	p2	(CA)12	24	40	63	GCGCGCACACACTCATAC	60.02	18	CACCACGACTTGCTCACCTA	59.897	20	260
HQFKBVV02ININ6_from_39_to_477	1	c	(TTG)5ctattgttgttgttgtgttttgtgttattggtgttgttgttgttaa(TTG)10tgttgctattgttgtgttactga(TG)6tatgtatt(TG)6	146	44	189	TTGTTGTTGTTATTGTTGTTGTTG	57.679	24	CCAGGACACAAAGCACACAC	60.203	20	244
HQFKBVV02IDJ7O_from_43_to_564	2	c	(TTG)5ttatgttgttggtt(TTG)5tagtcgtc(GTT)7attgttttgtggtggtggtgttgtgtc(GTT)10	130	341	470	TGGTTATTGTCGTTGCTACTATTATTG	59.797	27	CCAAACAACAACAACAAAACAAA	59.839	23	221
HQFKBVV01CID8Q_from_43_to_518	2	p3	(TGT)9	27	234	260	TGTGTGTATGTGCTGTCATTGTG	60.545	23	CACCACCAACCAACAACAAA	60.292	20	263
HQFKBVV01AMGKM_from_43_to_589	1	p3	(ACA)6	18	24	41	CAGCAACAGCAACACAGACA	59.642	20	CGACCTTCGGTTGACTTACG	60.679	20	185
HQFKBVV01DGLCZ_from_39_to_549	2	p3	(TGT)6	18	395	412	GTGTTGTATTGTGTGTTGCTATTG	57.279	24	ATATAACGATAACAGTGACATAACAGC	57.138	27	101
HR0103T02JG1RG_from_43_to_605	2	p2	(AC)6	12	412	423	AACCGAACCACGGTAACAAC	59.757	20	TCGTGTCGTAGTGTCGTGTC	58.263	20	217
HR0103T02G59FM_from_43_to_448	2	c	(CA)9(AC)8	34	302	335	CACACACAACGCACACACAC	60.782	20	GTTGCGGTCGCGTCTAGT	60.016	232	139
HR0103T02I0ZKC_from_43_to_440	2	p2	(TG)8	16	217	232	GTAGTGTCGTCGTCGTCGT	57.206	19	ACCGCACACACACACACA	59.052	18	178
HR0103T02IH7ZL_from_39_to_557	1	c	(AAC)5aataacaacaataacaacaacaatcataacaacaagaacaacaacaacaataag(CAA)7taacaactacacag(AAC)5	119	50	168	CAACAACAAAATAAACAACAACAATAA	58.559	27	GTGTGTGCTCGGTCGTTGT	60.812	282	3
HQFKBVV02FLX6M_from_43_to_535	1	c	(AAC)5tag(AAC)5cagaacaacaaccacaaccag(AAC)5	69	50	118	CAATCTGCACCACAACAACA	59.137	20	GGTTTAGATGCAGGTGGTTCA	59.985	233	24
HQFKBVV02GQQ11_from_43_to_426	1	c	(CA)12tagacagacacgcacgcgtacacgcgagacacaacacgcaaagcacagaagcatgcgtgcgcgtagtcagacacgacaacg(AC)10	125	96	220	CACACGCACACACTCAGTCA	60.593	20	GTGCGTGCGGTTGTGTTC	62.435	235	51
HR0103T02GDN63_from_43_to_494	2	c	(GT)7ccgtgtgtggtgtgtgtccgtgn(GTC)9	64	365	428	GGAATTGGTCTTAAGCGTGAA	59.215	21	ACACGACGACACGACACAC	59.131	19	259
HQFKBVV02G0MJH_from_43_to_260	1	p2	(CA)12	24	34	57	CATACACGCACACACAGTGC	59.811	20	TCCTCCTCGTGTCGTCGT	60.415	18	210
HQFKBVV02FVSAC_from_43_to_452	2	c	(TG)8cgatgcgtgcgtgngngtgtgcgn(GT)7	54	204	257	AGGTGCGTCCGTGTGAGTAT	60.599	20	CACACAACAACGACCACACA	60.088	242	110
HQFKBVV01AYHLP_from_43_to_458	2	c	(AC)6gtacgcgcgacacacacacg(AC)6	44	325	368	ATTGTGCTTTACCCGGACAC	59.859	20	TCGTCGTGTGTGTAGTGTCGT	60.282	206	203
HQFKBVV01DO9TL_from_43_to_562	1	p3	(ACG)6	18	399	416	TCAATGAAGCAAACCGACAG	59.84	20	TCGTTGTTGTCGTGTGTGTG	60.251	20	268
HR0103T02F21KG_from_43_to_948	1	c	(TTAG)5tacgtactacg(TCGT)5	51	67	117	CCCTCCTCCTTACTTACTTACTTCT	57.073	25	CGTAACCGAACCAACCAACT	59.891	134	14
HR0103T02FL81Y_from_39_to_446	2	p2	(CG)6	12	236	247	GTGTGACGTAGCGATGTCGT	59.783	20	CACTCGACACACCCACACAC	61.157	20	236
HR0103T02FVFE7_from_43_to_520	1	c	(TGT)5tgctgttattgttgttgcagttattattgctgttattgtcactgttattgttgttatagttgttt(TTG)12ttatg(GTT)5	136	67	202	TTGTTGCTGTTATTGTTGTTGTT	57.382	23	CTTGTCTGGGACATGCTCAA	59.831	20	284
HQFKBVV02I9YAK_from_43_to_581	2	p3	(ACT)5	15	239	253	CCACTCCTACTCGTACCTACTCC	58.373	23	TAGTTGTACCGACGTGGTTAGTAG	57.569	24	174
HQFKBVV02HQEW0_from_43_to_467	2	p2	(GT)9	18	211	228	CGTCTGTGTGTGTGTCGCTAT	59.835	21	CACCAACGAAACGAACGAC	60.144	19	237
HQFKBVV02IQGV5_from_43_to_334	1	c	(ACA)7accaacaacactaactacaacagcaaaataacaacaacagcaacaagtcaacaacaacag(CAA)7gaataacaataagcaat(AAC)7	140	38	177	AACAACACAACAAAAACACAACAA	59.415	24	GACTGACTCGCTCCAAGTCC	59.993	20	231
HQFKBVV01BPM9E_from_39_to_522	1	c	(CAA)8cattac(CAA)7	51	204	254	GCAACATCAGCGAAAACAAC	59.326	20	GATGCTGCTATTGCGATTGA	59.944	290	58
HQFKBVV01CBKTT_from_39_to_442	1	c	(TG)9tttgtgtgtgcncgcgngtgtttgtgttcacgcgagtgcatgtgtgcgtntgtgtgtgcgtac(GT)7	95	270	364	TCTGGTAGTGCGCGTAATTG	59.895	20	CCACACACCACCACACAC	57.455	18	281
HQFKBVV02JOKHD_from_43_to_524	1	c	(CA)12aagacacacacacc(CA)16tacacgacgcacacacgcacgcacgcacgtcgttcacgcacacacaccacctaccat(AC)8gagactataatcg(AC)6	168	94	261	ACCTTCGTCATCCCACTTTC	58.992	20	GCGTCGTTTATTGTCGTGTG	60.18	291	51
HQFKBVV01BC97N_from_39_to_454	1	c	(GT)10tgtgtgtgtctgtgtgc(GT)7ctgtgtgtgttgtgagtgtgagcgtgcgtgatgcgtgcctagtggtgtgcgtgcgtgtgtgta(TG)7tagtgtgcgtgcgtgtc(TG)8ngttgcgtgcgtgtgcgtcgtgcgttgtcgtg(GT)6	205	46	250	TTTATGTGTGTGTGTTTATGTGTGTG	59.698	26	GACGACGACGACTACACGAC	59.341	20	297
HQFKBVV02JI4J7_from_43_to_525	1	p3	(CAA)6	18	52	69	CAACAGCAACAAAAACACATTAAC	58.703	24	GTGGTGGTGATGGTGTGGT	60.131	19	129
HR0103T02H82PW_from_43_to_573	2	p3	(TGT)7	21	335	355	TCTATTGGCTGGGCTGATTT	59.668	20	CAAGACAACAAAGAACAACAAACA	59.261	24	286
HQFKBVV01C70EQ_from_43_to_493	1	c	(AC)8gtgcgcacacactgacacacacactcacatacacacacga(AC)11	78	310	387	CAGAGGGAGCAACTCAACCT	59.45	20	CGTCGTACTCGTCGTCGTTA	59.928	299	135
HQFKBVV01CBSA2_from_43_to_598	2	c	(TGT)13tagttagttagttgttgttgtttgtttgtttgttgttgttgtgttgttg(TTGT)8(TGTT)7	148	294	441	TTTGCTGTCTTTGTTGTTGTTG	58.917	22	GTACGACGACCGACCGTACT	60.058	20	240
HR0103T02FZ0TR_from_39_to_500	2	p2	(AC)6	12	186	197	AATAACAGCAGCAGCACAAAA	58.646	21	TGTGTCGTTGTCGTTGTGTT	58.597	20	139
HQFKBVV01CZJZO_from_43_to_535	2	p3	(TTG)6	18	419	436	GTGCGTGTTGGTCTGTACG	58.719	19	CAAACAAACAACAACAATAACAACA	58.968	25	211
HQFKBVV01EGQEX_from_39_to_437	2	p2	(AC)6	12	313	324	GCGTGCGTGCATACTTAGAC	59.522	20	ATGTATGCGTGTGCGTGTTT	60.065	20	112
HQFKBVV02H253J_from_39_to_432	1	c	(GT)7gcacgtgtgtgtgagagagtgtgcgcatacatgtgggtgtgca(TG)10	77	56	132	CGCGCATGTGTTTGTACG	60.908	18	ACCAACTCACACACGACGAC	59.63	199	34
HR0103T02JHIIT_from_39_to_531	2	p3	(TGT)7	21	237	257	TGCTATTGTTGTTGGTGTTGATA	58.162	23	ACAACAACAGGAGAAAACACAAT	57.703	23	250
HQFKBVV02H6J56_from_43_to_492	1	p3	(TTG)7	21	73	93	TGGTGTGTGTGTAGTGGAGTGT	58.994	22	GCAATAACACAACATCATCAACAA	59.806	24	118
HQFKBVV02HXWMO_from_39_to_431	1	p2	(CA)7	14	46	59	GCGCACTCTCACACACAAA	59.585	19	TGTGTCGTGTGTCGTGTTGT	59.651	20	297
HQFKBVV01CID3X_from_43_to_576	1	c	(TAG)5ttagttagtagtacgtacgtagtacgtacgtacgtaaccgtac(CGTA)7	86	423	508	ACGTCGTCGTCGTGTGTAGT	59.259	20	CCGTACCGTAACCGTAACC	57.893	135	399
HQFKBVV01CWATE_from_43_to_444	2	c	(TG)9tntgtgtgtgtgtttgaagngtgtgtgagcgta(GT)6	63	278	340	GTCGACGCGCTTGTGTTC	61.642	18	CGCACACTCTCACACACACA	60.593	20	220
HR8F2OA01D1S0G_from_43_to_457	1	c	(CG)6tacgcacccactcacaagcacaagcgtgcgtatgcacacacacgtgcgcg(CA)9	80	52	131	GCACTTGCATGCACATACG	59.875	19	GTTGCGTGTGCGTGAGTAGT	59.977	201	16
HQFKBVV02IB77M_from_39_to_568	1	p2	(CT)9	18	234	251	GCCCTCTCTCTCTTCCACCT	59.952	20	TGGTTACGGGGTAGGTTTTG	59.719	20	215
HQFKBVV01BFMH0_from_43_to_528	1	c	(TTG)6ttcatgctgttgttgcttt(TTG)6ttttttttgtgg(TGT)6tgctgttgatgttgttgttgttgca(GTT)6	128	137	264	AATGTTGCTGATGCGTCTGT	59.323	20	AAGCAACAACAATAGCAAAAACA	58.907	23	283
HQFKBVV01CR8LW_from_43_to_552	2	c	(TGT)5attctgttcttgttatgttgttgtgtggtgttactgctactgttgttgtgcgtgggta(TGT)6	91	304	394	GCTGCAGATGTTGCCACTAC	59.476	20	GACAACAACAAATAGGCGAACA	60.039	22	300
HR8F2OA01ATKTG_from_43_to_520	1	p3	(ACA)8	24	80	103	CAACAACAACGACAACAACAA	58.13	21	GTTGTCATGTGTGTCGTGTCA	59.003	21	173
HQFKBVV01BRWLQ_from_43_to_444	1	c	(GT)6cgtgcngtgngtgcgtgcgagcgtgcgtgtgngtgagttcgtg(GT)9cgcgtcgtgtcgta(GT)9	105	249	353	CGTGAGCGACGTGTGAGT	59.574	18	CACACACGACACACAACACA	58.501	197	184
HQFKBVV01DXL33_from_39_to_554	2	p3	(CGA)5	15	408	422	GTACGAACGACGACGACACC	61.585	20	TCGTCGTGTGTAGTGTGTGTG	59.246	21	168
HQFKBVV02IYTAX_from_43_to_493	1	p2	(AC)6	12	44	55	GCACGCAGACACACAGACAT	60.986	20	GTTGGTCCGTTGGTGTAGGT	59.745	20	112
HQFKBVV01AKL6J_from_43_to_421	1	c	(CA)8cgcacgcactcaaacgcacacaccacacaccacacacatgcatccaccacacgcacgcacacagacacg(CA)8	101	66	166	CTGTACGCATGCACTCACAC	58.899	20	CTCGTGTCTCTGCGTGTCTG	60.829	158	32
HR8F2OA01EMDXC_from_43_to_443	1	p2	(GT)11	22	73	94	GCACATGTGTGCATGTGAGT	59.134	20	CGTAACGCTGCACACTACAGA	60.126	21	164
HR0103T02JEMMI_from_39_to_610	2	p3	(AAC)8	24	351	374	ACGAACGGAATAGCAACACC	60	20	GGTTGGTTGGTTGGTTGTGT	60.567	20	236
HR0103T02IT0P9_from_39_to_425	1	c	(CA)7aacacgcactcacaaacacacatacacatgcacagacgcacacat(AC)8atacacatg(CA)9	102	75	176	CACGCATTCGCACACACT	60.496	18	GATGTGCGTGTCTGTGTCGT	60.83	222	20
HQFKBVV01AL6E8_from_43_to_581	2	p2	(TG)18	36	251	286	CGTAGTGTGTGTGCGTGCTA	59.555	20	CAAACGAAACGGAAAACGTAA	60.021	21	269
HQFKBVV02JZF1W_from_43_to_531	1	p3	(ACG)5	15	322	336	GCGCTTCAGGCATCTGTTA	60.112	19	GTCCGTCGTCGTCGTAGTC	59.277	19	251
HR0103T02IWHHL_from_43_to_543	2	c	(TGT)5ttccatttttggtgttgttattgatgttgatgttgttatttnttcgttcttgttgttgttattgttgttcttattgttatta(TTG)7tgtgtgtgttgttgttttgttttgtttgttgttgttgttcgttgttgttagttgttgttgtgtgttgttgttgtttgtta(GTT)11	231	226	456	TGTGTGTGCTGTATCTATTTTGTG	57.854	24	CAAACCAAAACAAAACTAAACTAAACT	57.765	27	299
HQFKBVV02JLU9M_from_43_to_442	1	c	(CA)9cccacacacacccacacacataaacactcatacaaacacacacacatgcgtgcgcg(CA)9cgcacacacacactcacacgcacacacgcactcgcatgcacacaaacacgctcgtncacacacag(AC)12aacacacacgacacacacgaacacacgtcgacgcgcgcg(AC)6	232	124	355	ACGCACGAATGCACTAACG	60.882	19	GTAGTGTAGTGTGTGTCCGTGTC	57.174	288	95
HQFKBVV01CPD2U_from_39_to_443	1	p2	(CA)8	16	58	73	CACATGCACACACATAAACACA	58.969	22	GTGCGAGTGTGCGTTGTC	60.035	18	239
HR8F2OA01AT10R_from_43_to_467	1	c	(CA)13cgcacgcgcgcacan(AC)6	53	46	98	ACGCATACACGCACAGACAC	60.823	20	GTACGTCGTGTGCCGATGTC	62.59	190	16
HR0103T02FV1QO_from_43_to_490	2	c	(GT)10c(GT)8	37	229	265	TAAAGCGTAAGCACGCAGAG	59.415	20	CGACGCGACGTACGTACTAA	59.956	20	225
HQFKBVV01EJCHO_from_43_to_501	1	p2	(CA)10	20	29	48	CACACACTCGCATACACAAACA	60.674	22	GAGAGTGTCGTCGCGCTAAC	61.148	20	242
HQFKBVV02I1AA0_from_43_to_550	1	c	(AAC)5agcagcaaaaat(ACA)6cagaacaacaataacaacaacaatatcaataacaacatcaacaacagcagcaacaac(ACA)6	120	96	215	CAACCACAACCATAATAGCAGAAG	59.952	24	TGTTGTTGCTTGTTGTTGATGT	59.148	278	50
HQFKBVV02GAX3K_from_43_to_447	2	p2	(CA)7	14	336	349	TGGCACTCACAGGACACAAA	61.353	20	GTGTAGTGCGTGCGTGTGT	59.365	19	162
HR0103T02GV4JA_from_43_to_526	1	c	(CA)15acacgcacg(AC)6	51	60	110	ACATACACACGCACGCACAC	61.728	20	TCCGTCGGTACGTAGGAGTT	59.615	209	7
HQFKBVV01CWWIQ_from_43_to_427	1	p2	(GT)6	12	71	82	TGCGTGTGCTTGTGTGTATT	58.787	20	GCACACGCTTACACGCATAC	60.355	20	187
HQFKBVV01C8QDH_from_43_to_596	1	p3	(CGT)6	18	414	431	CTCCGGTGAGTTCGTGGTAT	59.989	20	GACAACAACGACGACACGAC	60.211	20	293
HQFKBVV02I8HKQ_from_43_to_449	1	p3	(GTC)6	18	57	74	TGCGTGTGATTGTGTGTCTG	60.373	20	GACACACCGCACGACTAGC	60.49	19	121
HR0103T02HLJHT_from_43_to_549	1	c	(GTC)5gt(GTC)5	32	426	457	GGCGTTCTAGGATCGAGTTC	58.889	20	GACACGAACGAACGTACGAC	59.217	20	239
HR0103T02F3XXX_from_39_to_464	1	c	(GT)7gaatgtgaacgcgcgtgtgtatgcgcgcacgtgtggttgtgtgtttgtgtttgtgtt(TG)8atagagtgtgcgcacgc(GT)12	128	229	356	GCGTGTTTGCTTGTGAGTGT	59.953	20	TCGCGTGCACAAATAGACA	59.998	19	190
HQFKBVV02F77OC_from_43_to_426	2	p2	(TG)6	12	266	277	GAGTCGCGTTGTGTGAGTGT	59.948	20	CGACACTGCGTGCAGACTAC	60.684	20	210
HR8F2OA01ESQTI_from_43_to_445	2	p2	(GT)7	14	248	261	TCAGTTTGTGTGCGTGTGTG	60.412	20	AAGACGCGATGCGTGTATG	60.85	19	163
HQFKBVV02I8W8X_from_43_to_492	1	p3	(CTT)6	18	148	165	AGCTTCTGCTTCTGGCTGAG	60.035	20	AGCCTGTCCTGCAAACCTAA	59.875	20	117
HQFKBVV02HIRVT_from_43_to_567	2	p2	(CA)11	22	219	240	TACGACTAACGTCGGCACAC	59.788	20	TGTCGTCGTGTGTGTGTTGT	59.651	20	293
HQFKBVV02H1DCV_from_43_to_471	1	c	(AC)8agcacacacacactatagcagcaacatacacacatacagcagcaactacacacacacaaaacacacacacataca(AC)7	105	78	182	AAGAACAACAACAATAACAGCAACA	60.018	25	TCTACTGTGGTGTCGTGTGTG	58.171	21	178
HQFKBVV02HUY2M_from_43_to_505	2	c	(AC)8agag(ACA)9cacaacaacaaacaacgaacaacaacaactactacacaacaacaacgacacgacgacgacacacg(ACA)5	127	302	428	ACACGAGGCAAAACACAGC	59.896	19	TGTGTCGTGTTCGTTGTTGT	58.597	250	203
HR0103T02H1WB4_from_39_to_575	1	p3	(GTT)5	15	75	89	TCGTTGTTGTTGTCGTTTTG	58.215	20	CGACGAACACACACACACACT	60.749	21	265
HR8F2OA01A7N0P_from_43_to_484	1	p2	(CA)6	12	105	116	ACACCTGCGTGCACATACTC	59.783	20	CGGTGTGTTGTTGTGTGTTG	59.501	20	210
HR0103T02G416M_from_43_to_615	3	c	(CGGT)8tcggttcggttcggtcggtacggtacgttacgttaacgttaaggtaag(GTAAC)7	115	396	510	TGTCGTCGTAGTGTGGTGGT	60.072	20	CCTACCTACCTAACCTTACCTTACG	58.019	25	222
HR0103T02F9VAD_from_43_to_450	1	c	(AC)14gtgtgcgccataattagacacacacaaaacaacatgcgcgcacacaaagacaagcagacacacgcacgtacgcatgcatgcactaacgcacgacg(CA)6	135	131	265	GTAAAAGCGAGCATCGAACC	59.851	20	CGCGTGTGTATGTCTGTGTG	59.804	20	224
HR8F2OA01CSQQ6_from_39_to_428	2	p2	(CA)10	20	312	331	ACATACAATCGCGTGCACAT	60.026	20	CGATAGCGTGTGGTCTGTGT	59.776	20	295
HR0103T02GCEBJ_from_43_to_507	1	p3	(CAA)9	27	71	97	CACAACAACAGCAACAACAACA	60.685	22	TGTTGGTGCTTAGTCTTTGACC	59.286	22	144
HQFKBVV01EBXSP_from_43_to_476	1	c	(GT)6ctacgtag(GT)8ggtgt(TG)7tagtgtggtcggta(GT)6agtatgtcgcggtaggtggtggtagtggtatgc(GT)10gcgcgccgcgtgctagttagtacngtgc(GT)9	180	79	258	AAGCGCAAGAGTTTGTGTGT	58.578	20	CACACACAACGACGACGAC	59.754	19	256
HQFKBVV02HJ25N_from_39_to_405	2	p2	(CA)9	18	192	209	AACAACACCGACACGAGTGA	60.203	20	GACCTGTGTGTCGCGTAATG	60.183	20	222
HQFKBVV01C7UGW_from_39_to_383	1	c	(AAC)6aaa(AAC)6	39	31	69	CAACAACAATAACAAAAATAACAACA	57.393	26	CCCCTTCAACAACAGCATTT	59.971	128	2
HR0103T02H7R89_from_43_to_525	2	p3	(AAC)9	27	176	202	ACCAACAGTAGCGGCAACA	60.317	19	TGTTCTTATTGTTTATTGGTTGTTGTG	60.432	27	239
HQFKBVV02HV0HD_from_39_to_550	2	p3	(TGT)5	15	379	393	TTGCTGGTCGCTTATTCAGTT	59.897	21	AGCAAACAACAGCAACAACAA	59.425	21	123
HQFKBVV02HU2D9_from_43_to_480	2	c	(CA)6gacaca(AC)12	42	219	260	ACACACGCACACACACACAA	60.782	20	GTGCGTCGTCGATGTGTC	59.819	277	9
HR0103T02JT8UG_from_43_to_482	2	c	(AC)6aactaatacacaacacngancacacactacacacataatanacaacacaanatagcacacacancgact(AC)7	95	221	315	AACAGCACACAACAACACAGC	59.859	21	GAGACGACGACCACCACAC	60.157	19	225
HQFKBVV02HHSJ6_from_43_to_428	1	c	(GT)10gcgtgcgtgtggtcgtgtgtgcatgcttgn(GT)6gc(GT)6gcgtgtgtgcgtgtatctcgtgagcaggtn(TG)6	118	56	173	TGATTCTGCACAGGTGTGTT	57.64	20	CCCATACACACACACGCACT	60.51	20	258
HQFKBVV01DA5Q5_from_43_to_678	1	p4	(CGTA)9	36	538	573	GACACCGAGGGTCAGTCTGT	60.161	20	GACCGACGAACGAACGTAAC	60.559	20	274
HQFKBVV02IXP14_from_39_to_461	1	c	(CA)6cncgtcgcgcgcacacacaacgaacacaccgngacacgcacg(AC)14atacaacacacacaacncgcgtcg(CA)13tcgcgtacaccacactacacaactactacaccacacgcgcgcgcgacgacaagcancgacataccgacn(CA)6	213	157	369	TCAGATCGCTAGCATAAACATC	57.19	22	GTTGTGCTGCGTTCGTTGT	60.934	19	300
HQFKBVV02H762J_from_43_to_578	1	p4	(GTAC)6	24	464	487	CCTTCGGTTCGATGAATGTT	59.933	20	CGTACCGTAACCGTAACGTAAGTA	59.483	24	269
HQFKBVV02HY890_from_39_to_496	1	p2	(AC)11	22	183	204	CAGCAACAACAACAGCAACAA	60.923	21	TCGTCGTGTATTGGTGTATAGTG	57.67	23	134
HQFKBVV01ERR7V_from_39_to_431	1	p2	(CA)6	12	129	140	ACTCGCTTGCACACAATCAC	59.912	20	GTCTACGCGCGCATGTTTAT	61.18	20	271
HQFKBVV02G3R6Y_from_43_to_420	1	c	(CA)9aacacgcacacacacgcgcgtgcgtgcactctctcacact(CA)11acagacacacatgcgcgcacagacatacacacacgcatgcacacacacactcacacacacatgtg(AC)7gcacacacgcacacacactcacg(CA)6	194	119	312	ACTCGCGTGCGAACAAAC	61.035	18	CGACGCGTGTGTGTATTTG	59.755	253	91
HQFKBVV01DQBTW_from_43_to_429	1	p2	(CG)7	14	25	38	CACACGTACGCACACACAGA	60.437	20	TGTGTCGACTAGCGATGTCC	59.862	20	167
HR8F2OA01D3056_from_39_to_455	2	p2	(CA)7	14	312	325	ACAGACGCAACACGAGTACG	59.97	20	TGTGGTGTGTGTGTCATGAAT	58.217	21	182
HR8F2OA01DC4KE_from_43_to_496	2	p2	(TG)6	12	187	198	TGATGTTGTGTGCGTTGTGT	59.622	20	CACGAACAACAACTAAGCAAAG	57.713	22	100
HQFKBVV01D148Q_from_39_to_520	2	c	(TTG)6ttatagttgttgttgctgttgttgctatta(TTG)5ttattgttgttgttgc(TGT)6tgctattattgtagcta(TTG)7	135	242	376	TTGTTTTTGTTATTTTGTTGCTGTT	59.127	25	CACCACGACTTGCTCACCTA	59.897	20	239
HQFKBVV02H5G7U_from_43_to_534	1	p2	(CA)12	24	61	84	CGTGCACTCTCTCACACACA	59.624	20	TAGTCGGTGTGTGTCGTCGT	60.227	20	162
HR0103T02JEBMO_from_43_to_496	1	c	(CA)6tacacacagg(AC)7gacacacg(AC)10t(AC)6	77	79	155	CACAGAAAGACACGCAAGACA	60.08	21	GTGGTGTGGTGGTGTGGTAG	59.757	239	3
HQFKBVV02GFCRE_from_39_to_441	2	c	(TG)14t(TG)7(AG)6	55	278	332	CGCACGTGTGTGTGTATGTG	60.731	20	AAACAACACGACGTCACCAC	59.493	172	229
HR0103T02F3S44_from_43_to_433	1	c	(CA)8ctccctct(CA)6cgt(AC)8ataaacacacacaagaacacacgcgcgtgcatacttgcacg(CA)10agcgcacacaagacacacgcgtgcgcacaacaaacaacgtgcgtgcg(CA)9	181	119	299	GACACGCACACACACATACG	59.649	20	TATGCGTCTCGCGTGAATAC	59.862	229	94
HQFKBVV02GVCOU_from_43_to_583	2	p3	(AAC)5	15	390	404	CACAGACAAAATAAAACCAACAAT	57.279	24	ATGTGTCGCTGTTGCTGTTC	59.912	20	161
HQFKBVV01EA2HJ_from_39_to_509	2	p3	(GTT)6	18	322	339	TTGTGTCGTTGTTGCTGTTC	58.305	20	CACACCAGACTTGCTCACCT	58.887	20	299
HQFKBVV01D2ZLZ_from_39_to_552	2	c	(CAA)5cagaaaaatttaacaacaacaggcaacag(CAA)5	59	361	419	CAGCAACAGCAACAATGACA	59.457	20	CCTCGTGTGTCGTCGTAGAG	59.487	219	288
HR0103T02IUFY1_from_43_to_517	1	p3	(TGT)6	18	117	134	CTCCTGTTGTTGTTGCTGTTG	59.395	21	ATCGGGAGTTGTAGCAGTGG	60.134	20	128
HR8F2OA01A5FFR_from_43_to_451	2	p2	(AC)7	14	318	331	CATTACCGCCCACAGACAC	59.976	19	GTGTGCGTGTCTACCGTGTG	61.287	20	238
HR0103T02GMDLF_from_43_to_480	2	p2	(AC)8	16	163	178	TGTCGCACACAGACACACAT	59.772	20	CGTGTCGTTGTAGTCGTCGT	59.819	20	298
HR0103T02IG0RK_from_43_to_432	2	p2	(CA)7	14	252	265	CGCACACAGACACACACGTA	60.437	20	CCGTCATTGAGAGTGGTGTG	60.154	20	229
HQFKBVV01CFL4K_from_43_to_575	1	c	(TGT)5ttgttgttgtatttagtttttgtgtctttggttgtcttgtttgtgtttgttgttgattgtattgtgttta(TTG)6	103	144	246	TGGTTGTTGTGCTTGTTGTCT	59.249	21	GCAACCAACGCAAAAACTAGA	60.291	21	275
HQFKBVV02JZ6YZ_from_39_to_616	1	p2	(AC)6	12	29	40	CACGTCTACGCGTCTACACA	58.523	20	GGTTAGTTCGTCGTACGGTTGT	60.335	22	125
HQFKBVV01DY5R0_from_43_to_433	1	p2	(CA)6	12	172	183	CGCTTACACTCACGCACAAA	61.039	20	GTGTGTGTGTCTCGTGTCGT	58.074	20	105
HR0103T02GY7XG_from_39_to_442	1	p2	(CA)7	14	144	157	ACACACACGCACACACAGTT	58.625	20	GTGTCGCTGTGTCGCTGTC	61.752	19	117
HQFKBVV02H220H_from_43_to_428	1	c	(AC)6agag(AC)6atatacg(CA)6aagacacgcacgcgcccatgcacgtagataaaccgacacgctcg(CA)6	103	84	186	GCGTGCATAGGAACACAGAC	59.323	20	CACGTGCTTGCTTTTGTCTC	59.64	20	287
HQFKBVV01CTRX4_from_43_to_282	2	p2	(CA)6	12	137	148	TTGTGTGTGTCGTCGTGTGT	59.651	20	CCTCTCGTGTCGCTTGAGTT	60.589	20	150
HQFKBVV02I83EE_from_43_to_599	2	p3	(AAC)8	24	308	331	CCACCACCAACAACAAAACA	60.292	20	ACGTTACGCGTTCCGTCTAC	60.197	20	282
HQFKBVV01BI6U9_from_43_to_436	1	c	(GT)8agtgcgtgcggcgtgcgtgtgtga(GT)6agtgtgcgta(GT)7	76	34	109	TGTGTGGGTGTGTGTGTCTG	60.088	20	CGCGTACACTACGCAACA	57.974	18	177
HR0103T02F81R7_from_43_to_429	1	p2	(GT)7	14	285	298	CACACGCGTTTATGTGGTTC	60.035	20	CAACGCGCACAAAAATAGTG	60.308	20	270
HR8F2OA01BPLR7_from_39_to_468	1	p4	(AGAT)14	56	249	304	CAGACACACAGGCACACAAA	59.316	20	CCACGACTTGCTCACCTAGC	60.996	20	299
HR0103T02FQ5E4_from_39_to_530	2	p2	(AC)7	14	368	381	GACCGTACCGTACCAACACC	60.156	20	TCGTGTGGTTCGTGGTAGTG	60.629	20	176
HQFKBVV01DH75Q_from_43_to_439	1	c	(GT)9atgagcgtggctgcgtgtgtgtgcgcgtgcgtgtgtgcctgcgttgt(TG)6cgtgcgtgtgtgtgtctgtttatgcacgcgcgtgttgtgtgcngtgcga(GT)6	138	89	226	CGTGTGGGTGTGTGTGTTTG	62.028	20	AGCCCCGTCCATACAAATAA	59.297	279	59
HQFKBVV01AOLYM_from_43_to_499	1	p4	(TCTA)13	52	313	364	CCTTCACCCATTGAAACCAT	59.647	20	ACTGGAAGCTCTTGCGACAT	60.02	20	209
HR0103T02JEXRR_from_43_to_566	1	p3	(TTG)28	84	93	176	CCCATTTTTGTTGAGTCTTTTG	58.65	22	TGAAATTGTGGCTCAACACA	58.675	20	295
HQFKBVV01BCPVE_from_39_to_418	1	c	(CACG)5tgcacacttacgcacacacacctgcgcag(AC)6	61	52	112	ACACGCACGTACGCACACT	61.455	19	GCGCGTGTGTGATTGTAAGT	59.794	178	4
HQFKBVV01CDH27_from_43_to_484	2	p2	(GT)6	12	285	296	TGTGTGTCTGTGCTGTGTGTG	60.484	21	ACTACGACAACGACTACAACACTAA	57.255	25	271
HQFKBVV01DAU6H_from_43_to_520	1	p3	(TGC)6	18	123	140	GGTGACGACTGGACAAAGGT	60.009	20	GGGATCAAACTGGGGAAAAT	59.996	20	253
HQFKBVV02G2JKV_from_43_to_587	2	c*	(CGTA)5(CGT)5(CGTA)6*gtagta(CGT)7	83	435	517	TGTTCGTTGTGTAGTGTGTGTG	58.157	22	CGACGACTACGACGACCACT	61.327	20	164
HQFKBVV01B19PN_from_43_to_584	2	p3	(TTG)7	21	401	421	TTGTTGTTGTTCGCTTGTTTG	59.801	21	CCCGCCCACGTAATAACTAA	59.847	20	234
HR0103T02HCOQK_from_39_to_443	1	c	(CA)6cgcaaaacacacgtgcatacact(CA)7aacatatacacacacgcgcgtgcacacacactcacatgcacacacccgatacacacgcgtgcgcacactcacacaccatacacgcatcgcgcatg(CA)6tccagaaacgcgtatgcacg(CA)9	194	72	265	ACGCACACCCACGAACAT	61.051	18	TGTGCGTAGTGGTGTGTATCG	60.646	283	36
HQFKBVV01AJKRN_from_43_to_489	1	p2	(TG)6	12	68	79	TCTGTGTGTGTGAGCGTGTG	60.593	20	AAAACCGAACCGTCGAACTA	59.609	20	111
HQFKBVV02HOJ4G_from_39_to_520	1	p3	(CAA)8	24	382	405	GCGAGAGGTCGAAACCAGTA	60.397	20	TTGTGTACCGTTCGTGTCGT	60.072	20	131
HQFKBVV01CGREX_from_43_to_535	2	p3	(AAC)5	15	352	366	AGGTTAGCACGCAACCAATC	60.14	20	TGTTGGTTGTTGTTGTTTGTGA	59.944	22	133
HQFKBVV02H8E2G_from_43_to_469	1	p2	(GT)6	12	88	99	GTGCGTTTGTGCGAGTGT	59.436	18	ACGACCACGACACCAACAT	59.862	19	153
HR0103T02JOUFK_from_43_to_496	2	p2	(CA)6	12	211	222	CACACACACATGCCAAATACA	58.902	21	TTCGTGTCCTGTCGTCGTAG	59.897	20	110
HQFKBVV02JBBPW_from_43_to_438	2	c	(CA)7cgtacgcacgaacgcacgcacgcgtgcgtacat(AC)8	63	252	314	GCTCGTGCACACACACTCTT	60.104	20	CGCGTGTGTGTTTGTGTTT	59.203	19	179
HQFKBVV02H3N02_from_39_to_426	2	c*	(ACA)7(ACAA)5*	40	260	299	CACGACAGCACAACAACACA	60.412	20	CGTGGTCGTCGTCGTAGAAC	61.712	20	185
HQFKBVV02HRA6J_from_43_to_406	1	c	(CA)12aacacgcgacaaaaaatgcgcgtacgcgtccacatacacacatacacacacaaacgcactcacgcatgcacacacacacgcacg(CA)8taaacatgcacgcaagcaggcacacacgcgcg(CA)9ccgtgcacaa(AC)12	208	70	277	CAAACACACGCACACACAAA	60.245	20	GAGAGCCGACCACACCAC	60.262	292	41
HQFKBVV02I1921_from_43_to_437	2	c	(AC)8anacacatanacacanan(AC)8caccac(CA)6	68	250	317	CACGACACACACAACACAACA	60.148	21	TAGAGACGACGACCGACCAC	61.279	221	143
HQFKBVV02GHZDD_from_39_to_446	1	p2	(TG)10	20	75	94	CGCGTGTGTGTTGTTTGTGT	61.718	20	CCACAACACGCTACGACGAC	62.724	20	135
HR8F2OA01B0UZ5_from_39_to_511	2	p2	(AC)6	12	301	312	CACGACAGTACATCGCACCT	59.776	20	CGCTAGTTCGTCGTGTGTGT	59.97	20	251
HQFKBVV01EKX9V_from_43_to_454	2	p2	(AC)6	12	306	317	CAGCAACACAGCAACAGCAC	61.713	20	GTCTCTCGTCGTCGTGTGTG	60.527	20	237
HQFKBVV01DMG9R_from_43_to_794	1	p3	(TCG)6	18	351	368	AAAAGGAACGAACCCCAAAC	60.2	20	TACTTCGTCGGTCGGTCGTA	61.617	20	138
HQFKBVV01DIMQG_from_39_to_418	1	c	(CA)11ctcactacatacacagacacacgcacacacgcacacacgcatgctcaca(CT)7(CA)7	99	45	143	GGACACACACCCACTCACAG	60.045	20	ACGCGCGTGTTCGTATTTAT	60.537	20	197
HQFKBVV02GXKF2_from_39_to_577	1	p3	(GTC)5	15	382	396	TTCGGTTCGATGTCCTGTTT	60.495	20	CAACGAACGAACGTAACGAC	59.245	20	225
HQFKBVV02GL4K5_from_43_to_550	2	p3	(CAA)5	15	389	403	ACCACAACGACATCAACAGC	59.603	20	CACCACGACTGATCGCTCTA	60.008	20	274
HQFKBVV02J1QG8_from_43_to_563	2	c	(TG)6ttgtgctttgctatgctttnttgttgttgttgtgatgttgttgtcg(TGT)5	73	356	428	GCTGTTGTTTTATTGTGCTGTTG	59.741	23	AAACCAAACAACGACGAACC	59.875	20	196
HQFKBVV02H8AD0_from_43_to_425	2	p2	(CA)6	12	232	243	ACGCAAGCACGCAATACACT	61.821	20	TGCCTGTGTGTGTCTCTGTG	59.454	20	146
HQFKBVV01DU9OB_from_39_to_563	1	p1	(T)10	10	188	197	ACGCCCCACTCAGATTACAC	59.997	20	GCAGCACTTCGTGGTATGAA	59.871	20	193
HR0103T02GIVIV_from_43_to_490	2	p2	(TG)6	12	279	290	GTGGTGTCGTTGTTCGGTAG	59.06	20	TACCACGAGCCAACACTACG	59.781	20	237
HQFKBVV02FPTGH_from_43_to_559	2	p3	(TGT)8	24	168	191	TTGTTATTTAGCTTGCTTGCTGT	58.353	23	GCGAACAACAACACAACACC	60.056	20	114
HQFKBVV02JJO5U_from_43_to_468	1	p3	(GAT)6	18	209	226	CCTGTGGACAGGCCTAGTTT	59.208	20	CGAAACAAACGAAGCAATCA	59.849	20	164
HR0103T02IEBK2_from_39_to_599	1	p3	(TTG)15	45	80	124	GTGGTAGTGGTGGTGGTCCT	59.732	20	CAACCAAACGAACCAACAAA	59.459	20	195
HQFKBVV02FJ3UK_from_43_to_421	2	p2	(GT)7	14	132	145	GCACACGTGCGTGTTTGT	60.382	18	CGCACACACTCACCACACA	61.536	19	173
HQFKBVV01CBHHC_from_39_to_557	2	p3	(ACA)5	15	442	456	TACCAACACCACCACCACCT	61.143	20	GTGTCGTCGTACGGTTGTTG	60.072	20	248
HQFKBVV02JSK9V_from_39_to_454	1	p2	(GT)6	12	366	377	AAGCGTCGCTACACACACAC	59.977	20	CTTTACACCACACACCGACAC	58.971	21	248
HQFKBVV02IOK0D_from_43_to_422	2	c	(TG)10cgtgtgaatc(GT)9	48	167	214	GCGTTGCATGTATGTGTGTG	59.621	20	CAACAACGCCACGCACTC	62.564	18	205
HQFKBVV01AS468_from_43_to_428	1	c	(GT)9tagcacgcatgtcattgtgcac(GT)6gagagagagaagn(GT)11(GA)12	111	111	221	GTGCACGCGACATGTGTT	60.342	18	GCGCACACATACACACACAA	60.238	20	246
HQFKBVV02GFSDD_from_43_to_573	1	c	(TTG)5tcgttgttgttgttgtcgttgtcgttgttgtctagttgtc(GTT)6	73	84	156	TGTCGTTCTCATTGTCATCGT	59.154	21	AACGACAACACAACGCAAAA	60.195	20	289
HR0103T02I00GN_from_39_to_431	1	p2	(CA)6	12	47	58	AACGCGCATGCACACATA	60.887	18	CGCGTGTGTTTTGCTTGTAT	59.799	20	225
HR0103T02FZJWV_from_43_to_433	2	c	(AC)7atacacgctcgcgcgcccctcacacaca(CT)10	62	271	332	CACACACACACACGCAAACT	59.234	20	CGTGTTGTGGAGACGTGTG	59.747	223	140
HQFKBVV02HMI35_from_43_to_449	2	p2	(TG)9	18	256	273	GCGCGTAGTGTGTGCTGT	59.629	18	CACACACGACACCGACCA	61.319	18	248
HQFKBVV01A6RX1_from_43_to_558	1	p6	(TCATTC)5	30	68	97	TGTCCTACTCCTACTCCAACGTC	59.69	23	GAAAAGAAAAGAAGAAGAAGAAGAGG	58.9	26	289
HQFKBVV01DMH7L_from_43_to_447	1	c	(CA)10aacacacatacacgcacaaacacacaaacacgcgtgcgcacata(CT)11(CA)11	108	176	283	CACGCACACGCAGACATATAG	60.353	21	TGTGTGTGTTGGTTGGTGTC	58.817	297	27
HR8F2OA01C0HD4_from_43_to_554	1	c	(ACA)5cgactacacaacacaacaacacganaacacaacacacacanacacaca(AC)7gan(AC)6	92	162	253	CAACACCACGATATCACAACAA	59.366	22	TAAGGGTAACGGTTCGTCGT	59.494	279	93
HQFKBVV01CYBKD_from_43_to_377	1	c	(GT)7gagtgtgcacacgcgtttgtatgtcta(TG)6	53	37	89	GCCCACGTGTGTGTATGTGT	60.366	20	ACTCACACCTGCGCAGAAAC	61.463	192	2
HR0103T02IE34G_from_43_to_438	2	c	(CA)8acgtgacgcacacacacgtgcaaacactactctctactctct(CA)6cgtgcg(CA)9	94	121	214	ACGCACGCACAGACACAC	60.565	18	GTGCGTGGCGTATGTGTAAG	60.203	282	41
HQFKBVV01C27GY_from_43_to_441	2	c	(GT)9ttactgtggtgtg(GT)7gcgttagtntgtgtatgtacncgcgcgtntgtgtgtgtcgacgtggtgtgcgttgtgtcgtcgtgcgtgtgtgtgtcgcgctc(GT)8agtaggagagtagtgtgtcgtgcgtagtgtgtgttgttgtgn(GT)6	198	174	371	TGTGTGTGGTGTGAGAGAGAGA	59.49	22	ACACACAAACGAACACGACAC	59.554	21	258
HQFKBVV01ATG9Z_from_43_to_446	2	p2	(CA)7	14	263	276	GCGCACATAAATACGCACAC	60.17	20	GTGCGTGTGAGTGGGACA	60.316	18	268
HR0103T02F4LZU_from_43_to_454	1	c	(AC)9ataaacaaacgcgcgtgcatgcagttacacacacacaaacaaacgcgcgtg(CA)7	83	24	106	ACACGCACACGCACACAC	61.571	18	GCGTCGCGTTTGTTTAGTATG	60.683	157	3
HR8F2OA01ES4GW_from_43_to_483	2	c	(CA)23ccaccacacgacg(AC)18cgaccacgacacgacgacgacaccacgacacactacacncgacacaacaacaacgacgcgacacacacaacacacg(AC)7	185	150	334	GCACACACACCACCACAGTT	60.551	20	GACTCGTCGTTTGGTTGTTG	59.187	300	86
HQFKBVV01AHRJ3_from_43_to_685	1	p4	(GTAC)8	32	415	446	CCAAACTACCTAATATTCAACCAAGT	58.199	26	CGTGTAAACGGTTAGAGTTAGTACG	58.532	25	285
HR0103T02HZPV2_from_39_to_460	1	c	(AC)13gtgtacgcatgcacacgttagacacacacgacacgacg(AC)9	82	92	173	ACACACACTTGCGCAAAACA	61.366	20	TGTGCCTCGTGTGTGTAGTG	59.343	182	64
HQFKBVV01EMU4Y_from_43_to_344	1	c	(CA)12ataaa(AC)7atacgtgtgcgtacacacacactcacacacacgcgcgcgcacacacg(CA)6	102	89	190	TCCTGTTGATCTCAAATCATATCG	60.332	24	CCCTCGTGTGCCTTGTAGAG	60.843	20	275
HR8F2OA01C13W5_from_43_to_454	2	p2	(AC)6	12	315	326	CGCACAGACACAGACATACG	58.896	20	GGTGTTATCGGTGCGTGTC	59.983	19	165
HQFKBVV02G20BJ_from_39_to_573	2	p3	(TGT)5	15	458	472	TTGCTTGTTGCTTTTGCTTA	57.418	20	AGCTCACCTACGCTCTGTGAC	59.685	21	265
HQFKBVV01EMR29_from_39_to_517	1	p3	(TGT)6	18	421	438	TTGTTAGCTGACTGGTGGTGA	59.35	21	CAACAACAGAACGCAACAACA	60.78	21	202
HQFKBVV01EX9HP_from_43_to_442	2	c	(AC)12atacacacttgcgtag(AC)15	70	223	292	GCGCGCACATACACATACA	60.315	19	GCAACTAGGTGGCGTGTGT	59.767	19	213
HQFKBVV01EIGXT_from_43_to_421	2	p3	(ACA)5	15	157	171	ACAACAGCGACAATGACGAC	59.758	20	CCCTGTGTGCCTTGAGAGAC	60.861	20	269
HR0103T02HITXO_from_43_to_437	1	c	(TG)6cgcgcccatgtgtgtgtgtatctgtgtgagttgagcgcgcggcgtgtgtgcgtgtctttgtgtgcgcatgcgtgtgtttgcacgtgtatgtgc(GT)10gcgcacgtgtgtgtgtttgtgtgtgt(GA)6	163	128	290	GTGAGTGTGTACGGGAGCAC	59.183	20	CACAACACACACACGCACAC	60.782	20	276
HQFKBVV01C5D3O_from_43_to_606	2	c	(TTG)6ttatta(TTG)5tcgctgttgttgttgttatttttgctgttattgttgttgtta(TTG)6ctgttaatgttattgg(TGT)8	139	255	393	TGTCGGTTGGCGTTGTTAT	59.98	19	CTAACGTAAACGTAAACAACAAACA	57.629	25	285
HQFKBVV01B5DMI_from_43_to_438	1	c	(GT)9gcgtgcgtgcgtgtctgtgtgtgtacgc(GT)13cgtgta(GT)6	90	34	123	GCGTGTCGTTTTCTGTGTCT	58.935	20	CACACACGACGCACACACTA	60.437	20	155
HQFKBVV01DNXGN_from_43_to_522	1	c	(CAA)5taacagtaacacaacaatgcaacaacaatagcaacagca(AAC)8aataacagacaacaacaacaataataacagtaacactaca(AAC)8	142	38	179	TCAACAGCAACAACAATAACCAT	59.438	23	TTCTTGTCCGTGTTAGTATTGGTC	59.475	24	285
HR0103T02HASCP_from_39_to_490	1	p2	(CA)8	16	25	40	ACGCACACACAGGCACATA	59.749	19	TAGCCGTCGTCGTGTTGTAG	59.928	20	243
HQFKBVV02JY1MV_from_43_to_447	2	c	(GT)7agagagngngtgtgtcgngcgngcgtgtgtggngagngngngn(GT)15cgtgtc(GT)8c(GT)8cgtgacgtcgac(GT)7	152	217	368	TGTGTGTATGCGCGTCAGT	59.911	19	GAAACAACGAAACGAACGAC	58.256	20	300
HQFKBVV01DI3CA_from_39_to_430	1	c	(TG)7(AG)6ngtgcgcgcgcgtgt(TG)8	57	131	187	TATGTGCATGCGTGTGTGTC	60.197	20	CGCGTCGCACACTACACTAC	60.539	20	171
HR0103T02IZRW3_from_43_to_580	2	p4	(TTGT)5	20	406	425	CGTTGGTTGGTTGTTGTTGT	59.36	20	CCACGACTGATCGCTACAGA	60.008	20	300
HQFKBVV01CYT2T_from_39_to_615	1	p2	(AG)15	30	259	288	CATTCAAACAAGGATAGCATCAA	59.133	23	CCCCAAAACGAAAAGTTTACC	59.739	21	290
HR0103T02JHX6I_from_39_to_575	2	c	(AAC)8taacaaac(ACA)5aacaaaacaaacaaactaataaaaactaaatacacacaataaactaactaaacaaaacaa(AAC)8acttaacacacacgcacacaacacacaca(AC)8	176	213	388	CAACTACAACCAACGCACAA	58.244	20	GACCCGTACGTACTCGTTGTC	59.534	269	181
HQFKBVV02I1Y7Z_from_43_to_531	1	p3	(GTT)8	24	94	117	TGAACAGGGTGCATTCTCTG	59.831	20	GGAAGATTCAGGCAGGTGAA	60.195	20	236
HQFKBVV01BLWGJ_from_43_to_451	1	c	(GT)10gcacgtacccgtgtgcgtgtgtctgtgtatgtgtaagtgcgtgtgtgcgcgacn(GT)9(GA)8gtgagcgc(GT)8gngttgttgtgtgtgtgn(GT)6	162	36	197	AGAGTGTGAGCATGTGTGTGTG	59.859	22	GCTCACGCGACGACTACAC	60.643	271	0
HQFKBVV01EOQ3L_from_43_to_436	2	p2	(GT)7	14	290	303	GCTCACGGGTGTGTGTATGA	60.604	20	ACGCATGGACACACGAACTA	60.183	20	115
HQFKBVV02HOJ86_from_39_to_479	1	p2	(GT)7	14	102	115	TCAAGATGCCATCCCTATGTC	59.909	21	TTTTGAAAGTGCAGCAGGTG	60.027	20	158
HR8F2OA01CQOLW_from_39_to_503	1	c	(TG)7actgagtgcatgc(GT)7	41	72	112	GAGTGCGTGTGTTGTGTGTG	59.818	20	AACACCGTACGTACCGAACC	59.78	277	32
HR0103T02IHYPN_from_39_to_551	2	c	(TTG)5tagttgttgctgttgctattgatgttactcgtgttgttc(TTG)5tcgatgg(TGT)14	118	258	375	TGGTGGTGATGGTGGTGTTA	60.7	20	CTGCTCACCTACGCTCTGTG	59.794	20	267
HQFKBVV01EN84B_from_43_to_459	2	c	(TG)6ta(TG)7	28	146	173	TTGTCTTGTTGCTGTATTGTGTTG	60.13	24	CATTACACAACTTTACACACACACC	58.472	25	259
HQFKBVV01EXEUE_from_43_to_438	1	p2	(TG)9	18	63	80	CGCATGTTTGCGTGTGTAT	59.166	19	CGCGTGACAACACACCTAC	58.719	19	249
HQFKBVV01ESRTC_from_43_to_425	1	p2	(GA)8	16	169	184	GTGTATGTGCACGCGTGTTT	60.65	20	CGCGACACTCACACACACA	61.699	19	176
HR8F2OA01BG2Y9_from_43_to_467	1	p2	(CA)8	16	133	148	GCTTACCCGCACACACACAT	61.987	20	GTGTTGTAGCGTGTCGTCGT	59.826	20	230
HR0103T02JWCMP_from_39_to_858	1	p4	(GGTC)5	20	448	467	CGTGGTGTGGTTGTTCGTAG	60.065	20	GAACCAACCCGTAACCGTAA	59.724	20	206
HR8F2OA01CTVTG_from_43_to_587	2	c	(TTG)5ttatttgttttgttgttgttgttagttntttgttgttgttattgtcgtn(TTG)7	85	386	470	TGTTCGTTACCGTTATTGTTGTC	58.978	23	CAAACTAAGCACAACAAACAAACA	59.309	24	258
HQFKBVV01D4V2V_from_39_to_597	1	p4	(TACG)5	20	383	402	GAGCGTTCAGGCTTCAGTTC	60.142	20	CGAATACGACACGACGACAC	60.183	20	281
HR0103T02FMZ51_from_43_to_449	2	c	(TC)10(AC)7	34	212	245	CGTATGCGCACACAAACAC	59.762	19	TGCCAGGCCACTAGTGTGTA	60.324	282	76
HQFKBVV02IEDYR_from_43_to_463	2	p2	(AC)7	14	180	193	GACACTACGATCGACACACTACG	59.739	23	TAGGTCCGTGTGTTGGTGTG	60.477	20	223
HQFKBVV01CW1LG_from_43_to_560	2	c	(TTG)5cttgtttgtttttgcctgttgttgttattggtgttatttgtttttgttgttgttgttctttgtttttggtgtttgttgttgt(TTG)5tttgttgtttgttgttatttgttgttgctgatgtattgtttcgttattactatagttgtttgttgtttgttgttgttgattgttgtttgttattgttgtt(GTG)7	233	224	456	TGTTGTTGTTGTTCTGCTATTGTTA	58.842	25	GACACAACACACACCACCAC	58.186	20	296
HR8F2OA01C4SRO_from_43_to_444	2	p2	(CA)6	12	152	163	ATACACACACGCTCCCACAC	59.472	20	TGCACGCACTTGTGTTTGT	59.929	19	137
HQFKBVV01AV3UH_from_39_to_483	1	p2	(GT)6	12	180	191	GCGCGTGTGTAGTGTGTAGC	60.549	20	ACGACGTTCGACCGACTACT	59.792	20	280
HR8F2OA01BQZ5V_from_39_to_459	1	c	(GT)10gagtgtgtgtgcacgcgtgtgtatgtgtgtgtgggtgtag(GT)6cgcgtgtatgcgacgcgcgtcgcgttgtttatgcggtgttgcggtggggtgcgtgcgagctagtgcn(GT)10	159	57	215	GTGCATTAGCGCGCAGAC	61.723	18	CACACACACGTGCCGACTAC	61.287	20	271
HQFKBVV01AQOHL_from_43_to_429	1	c	(AC)7gtat(AC)7aag(CA)6cgcgtgacacacgcgcgcacactcgcagatacacacatacgtgcacatgcgcacacacactcacccacg(CA)7	130	48	177	AGCTGCACGCACACACTTAT	59.545	20	GTGCGTGTCGTGTGTATGC	59.756	190	11
HR0103T02JKJB5_from_39_to_507	1	p2	(TG)6	12	432	443	TCCTCACTGTCGCTTTGATG	59.984	20	CAACATACACACACCACACACA	58.815	22	123
HR8F2OA01AY8KV_from_43_to_452	2	p2	(TG)9	18	158	175	CGCGAGCGCTAGTGTATTG	60.713	19	CAAACACACACGACGACACA	60.251	20	201
HR8F2OA01BJOMO_from_43_to_464	1	c	(TGT)6gttgttgttgtgtgtgtatgcgatgtatntatgtgtgngtgc(GT)6c(TG)6ca(TG)7acngtgtgtgagtatgtgtgagtntatgtatan(GT)12	158	33	190	TGTTGTTGTTGCTGTTGTTAATG	58.716	23	CACACGACACACACACCACT	59.025	20	251
HQFKBVV02HZ1SN_from_39_to_417	1	p2	(CA)8	16	43	58	CGCGCACACTCACACTAAC	59.046	19	GCGCACGTGTGTGTATCTCT	59.936	20	215
HR8F2OA01BZLJZ_from_43_to_577	1	c	(AC)8aa(AC)16	50	63	112	ACACGCACACTCACACACAG	59.369	20	GGTGTTCCGTGTGGTTACG	59.864	280	15
HQFKBVV01CAO4N_from_43_to_498	2	c	(TG)9gtggtgtgtgtgtcgcgctacgtgtgtgttgttgn(GT)7acgtgtcgt(TG)12ta(GT)6	114	238	351	ACGACGCTAGTCGACCGTAA	60.847	20	CCACCACCACCAACACTACA	60.324	271	159
HR0103T02JOLVY_from_39_to_468	2	p2	(AC)8	16	150	165	CGCATGCACACACAAATACA	60.185	20	GTCGTGTGTGCGCAAGTAGT	59.977	20	257
HQFKBVV01DO7PM_from_39_to_338	1	c	(TG)9cgcgcgtgcttgtttgtgtgagcgcgcatgcgtgcgtgtgtgcgtgc(GT)7	79	147	225	TGTACGTGCGTGTGAGTGAA	59.938	20	CCCTGTGTGCCTTGAGAGAC	60.861	20	203
HR0103T02FWT0B_from_39_to_516	1	c	(GA)20cgagagagagngacganagagagagataa(GT)18(GA)7	119	315	433	CAATTATGCTCCTGCACCTT	57.849	20	CCAACCACCTACGTCTCACC	60.422	253	225
HQFKBVV01EI8HL_from_43_to_235	1	c	(CGA)5cacacacaaca(AAC)7	47	64	110	CGACGACACACACGACGAC	62.551	19	GACGACCGACCACCACTACT	60.033	112	36
HQFKBVV02HLLVH_from_43_to_451	1	p2	(GT)6	12	64	75	GCGTGTGTGTTGTGTGTGAA	60.26	20	GGACGAGTAACCACCGACAC	60.431	20	235
HQFKBVV01DB7C6_from_39_to_608	1	p3	(CGT)5	15	403	417	ATGTGTCGCTAGGCACGTC	59.878	19	CGTACCGACGAAGAGTGTTG	59.36	20	244
HQFKBVV02JQ25Y_from_43_to_578	2	c	(TTG)6ctgtagtta(TTG)5gtattgttgttgttggtattgttgttgttattga(TGT)5tggta(TTG)5	111	280	390	TGTGTGTGGTTGTTGGTGTG	59.923	20	AACCTCGATCGCTCAGTCAG	60.555	20	282
HQFKBVV02GFSQ2_from_39_to_452	2	c	(CA)8ctatacnggcacacacacacgcacacgacacacactcgtcgaccacgacaccggcacgcgacgacacggcacctctcgacacacacaccacact(AC)7	124	165	288	ACACCCGCACACATTCAC	58.875	18	TAGTCGTGTCGTCGTGTCGT	60.381	300	99
HQFKBVV02JW8BZ_from_43_to_530	1	p1	(T)10	10	176	185	AACCCTCTCGGGAAATGACT	59.935	20	TTCCTCGTTGTGGTGGTGTA	60.001	20	142
HQFKBVV02IS5WY_from_39_to_559	1	p3	(GTT)8	24	463	486	GTGTTGTTGGTGGTGGTGTT	59.179	20	TGCTCACCTACGCTCTTGTG	60.199	20	132
HR0103T02H6IZ3_from_39_to_491	2	c	(AC)9agcacacacaattacgacacaggaggcacacaactacgacacacacatcacanaacgacacacacacag(AC)6	99	252	350	CAACGAGGTACAAACAAACAGC	59.715	22	GTTGTGCGTCGTGTTGTTG	59.768	211	168
HQFKBVV02GMQ4Y_from_39_to_538	2	c	(CAA)5aaacactaataacaact(ACA)6ataacaatagtaag(AAC)5aatag(CAA)7cga(CAC)5caaa(AAC)9agcaacagcaaa(AAC)6	184	209	392	CATCAACAACAACAACATCAACA	59.401	23	CTTGCTCACTACGCTCTTGTG	58.889	293	159
HR0103T02I6F81_from_43_to_490	1	p2	(AC)9	18	204	221	CACCCTCTTCACTGCCTAGC	60.012	20	TTGGGGGTTGTAGAAGGAAC	58.884	20	133
HQFKBVV02I5WRF_from_43_to_448	2	c	(AC)6gacacacacgacacacaacacgacacacgacacacacgacgacgacacacacacg(AC)12gacgacgacgac(ACG)9	130	246	375	CGCACACACTCGGCATAC	59.849	18	TGTCGTGTGTAGGTAGGTGGTC	59.953	271	132
HR0103T02FPRYG_from_43_to_466	1	p2	(CA)9	18	96	113	TGCATGCACACACATAAACAA	59.623	21	CGTCGGTGTGTCGTTTGTAG	60.213	20	142
HQFKBVV01BGUB9_from_39_to_566	2	p3	(CAA)6	18	309	326	GGACAACAACAGGCAAACAA	59.591	20	GTTGCTGGTTGGTTTTGCTA	58.822	20	266
HQFKBVV02JY77B_from_39_to_608	1	c	(AC)6tcatgtgcacgcacacaaatacatacacacacaaacacacacgcgcacaaaaacgtgcgcgtgcgg(AC)9	96	71	166	CACACCCACGCACAAATG	60.598	18	ACCCGTACGGTCGTTTAGAA	59.494	291	37
HQFKBVV01DWQMW_from_43_to_422	1	p2	(GA)9	18	110	127	GTGCACGTGTGTGTATGTGTG	59.55	21	GCACAGGCACAAACAAAAGA	59.888	20	124
HQFKBVV01BZE0C_from_39_to_543	2	c	(AAC)8aatg(ACA)6acgaaaagcaacaaaagcaacaaactaataaaaacaacaacaacaaatacaacaacagttagcaacaaacaacaactaatcataacaaaacacc(ACA)5	155	315	469	AACACAACACCACCACCACT	58.754	20	GCTCTTGTGTACGTCTTCGTTGT	60.764	23	225
HR0103T02HAKYF_from_39_to_471	2	p2	(CA)6	12	186	197	ACACACACGCGTGCATACTT	60.253	20	CGGACAATGGTCGTAGTGTG	60.025	20	190
HR0103T02IK8KJ_from_39_to_493	1	p3	(TTG)25	75	304	378	TGGTGTGAGATTGAGGGTGA	60.088	20	TGCTCACCTACGCTCTTGTG	60.199	20	239
HQFKBVV02FJKWU_from_43_to_515	2	c	(TC)11ctctctacta(CT)7	46	353	398	TCATCTCCTCCGTCTTCTTCTC	59.957	22	CACTACCTCCGTCGTGTCGT	61.184	20	183
HQFKBVV02FZ244_from_39_to_499	2	p2	(AC)7	14	356	369	ACACGACACGACACAACACA	59.651	20	CGTGTCGAACGTCGTGTAAC	60.222	20	207
HR0103T02GEUUR_from_43_to_473	2	c	(CA)10aagcaaattacatacacacacacagacatacaacaacacacatatanacacanan(AC)7	89	246	334	CAGAAACAGCACAACACACAAA	59.846	22	CTCCTACCTCCGTGGTGTC	58.068	219	212
HR8F2OA01EK8SA_from_39_to_469	2	p3	(TGT)5	15	344	358	TGTGTGTGTGTGTGTGTGTGTG	61.193	22	CGACAACGACAACGACAA	57.643	18	261
HQFKBVV01C9K72_from_43_to_465	1	c	(GT)6tgtttgngtgtgtgtttgngtgtgtgcgttgcgttgcgttgcgtgtc(TG)9ttgc(GT)8	97	58	154	GTGCGCGTCTGTGTGTGTAT	60.823	20	CACACACAACTAAACCAATACGA	57.699	23	267
HQFKBVV01DPQV4_from_39_to_429	1	p2	(TG)6	12	117	128	TGCCTGTGTGTGTCTCTGTG	59.454	20	ACGCAAGCACGCAATACACT	61.821	20	146
HQFKBVV01CMAE8_from_43_to_454	1	c	(TG)6tatttgtacgcgcacgtgtgtgtgtgcatgtgtgcgcgtgcgcacgtgtcta(TG)6tttgn(GT)9	99	114	212	GTGCGTGTGTGCCTGTGTAT	60.672	20	CGACGCACACAACTAGCTACA	60.126	21	208
HQFKBVV02IEGP3_from_39_to_460	1	c	(ACACA)5caacaacacacacaacacgaacaacacaacaacacaacacaacacacgacaacaacaacgacacaacacaacaacacacaacacg(AC)6	122	154	275	CAACACAACAGCAACAGACAAC	59.31	22	TCCTTGTGTTCCGTGTGTG	59.081	287	114
HQFKBVV02HWW39_from_43_to_527	2	c	(CAC)5(CAA)6tacaacacaacagaacagacatagcaacaacacaact(ACA)5	85	166	250	ACGAACGAACGAACGACAAT	60.559	20	TGTTGTTGTCCGGAGGTGT	59.988	192	140
HQFKBVV02HQYNK_from_43_to_438	1	c	(AC)8ag(AC)6aggcacgcacacacacactcacacacaacacgcacgcg(AC)7	82	107	188	CATTCAGACACGCACACAGA	59.431	20	GCGTGTGTCGTGTGATTACG	61.213	192	27
HQFKBVV01CW4GK_from_43_to_449	1	p2	(CA)6	12	55	66	GCGCAGACACACCTACAAAC	59.369	20	TTGTGTGTTTGCTACGCTACG	59.986	21	281
HQFKBVV01BE25O_from_43_to_447	2	p2	(AC)9	18	260	277	CGCGCATTACACAGACTCAC	60.481	20	CGGTGGTCGTAGTGTCGTAG	59.234	20	124
HR0103T02FMLFY_from_39_to_559	2	p2	(AC)16	32	247	278	CAACACAACACACACAACAGC	58.668	21	TTTAAGTCGTCGTTCGTTGTTC	59.312	22	227
HQFKBVV02GOA8E_from_43_to_464	2	p2	(CA)6	12	208	219	CACGCGTGTGCATAATTTC	58.718	19	TGTGGTGTCGTGTGTGTGTC	60.097	20	235
HQFKBVV02F9YJG_from_43_to_442	1	p2	(CA)7	14	35	48	CGTACACACACACGCACACA	61.387	20	CGCGCGACTTGTAGTCTTC	59.755	19	274
HR0103T02HSBMQ_from_44_to_506	1	c	(AC)11gcagatacaca(AC)6	45	61	105	CACACGTGCAAACACACTCA	60.412	20	TCAGCTGGGTACACGACTTG	59.897	274	15
HQFKBVV02GW9ZK_from_39_to_454	2	p3	(AAC)5	15	237	251	CAACGATGACAACTGCAACA	59.298	20	ACGACTTGGATTCGCTCAGT	59.874	20	188
HQFKBVV02J3JC7_from_43_to_462	1	c	(CA)11gacgacacaacaacacangcgcg(CA)11naacacgcgcgcacacacactacacncaacaacaacaaacgcgcgcgctaccacttcacacaccananacacaacgcgcg(CA)7acaaca(AC)10	187	149	335	GCACACACAGACCACACACA	60.267	20	CACCACCGACGTACGTGTC	61.088	273	126
HQFKBVV01D9MY5_from_43_to_443	1	c	(GT)6atgtgcgcacgtgtgtaggtatgtgtgtgcgtgcgtataccct(TG)7cgtgc(GT)8gcgtgngtgtgngtgtggtgcgcgcgngtgtgtgtgtgn(GT)8gcgcgagcgagcgtgcgttgtgcgagtgtgctgtgn(GT)10	201	55	255	GTGCGTGTGTGCTTTGTGT	59.337	19	CCACCAACCTACCACTACGA	58.496	20	300
HQFKBVV02G68WZ_from_43_to_498	1	c	(CAA)10tag(ACA)9	60	117	176	CAGCCCCCGTCATAATAACT	58.928	20	CCATTGTTGGGACTGTGTTG	59.848	277	0
HR0103T02F9L5P_from_43_to_425	1	p2	(CA)7	14	241	254	ACACGCACACTCAGAAGCAC	60.104	20	GTGTGTCCGTGCATGTGTC	59.541	19	203
HQFKBVV01EK29D_from_39_to_594	2	c	(AAC)5t(AAC)10	46	364	409	CACACACACACACACAACAGC	59.716	21	TTGTTTGTTCGTTGTTCGTTAGTT	60.005	300	164
HR0103T02G1JQY_from_39_to_507	1	p2	(AC)7	14	213	226	CAGCAACAGCTACAGCAACA	58.812	20	GTGGTGGTGGTCGTCGTAGT	60.905	20	261
HQFKBVV01BFKER_from_39_to_545	2	c	(CAA)6cgacgacaataagaatacaa(AAC)6aagaacaacaatacatcatcatcat(CAA)6cgacgaccacaacgagaacaacagccgcaacatcg(ACA)5agatcaataacaatatcagaaccaatagacaacaacaaccataacaatag(ACA)5	214	262	475	ACAACATCACCAGCAATAGTATAAA	57.006	25	GTTGGTGTTGTTCGTTGTATGT	57.447	22	273
HQFKBVV01AW22M_from_43_to_570	1	c	(CAA)5taacaacaacaaa(AAC)13aga(AAC)6aataacaacaacaat(AAC)6	121	110	230	CAACAACAACATCATGAATTACAATAA	59.208	27	TTGTTCGGTTTGTTGTTTACG	58.642	274	34
HR0103T02GMPTW_from_43_to_603	1	c	(ACA)8caacaacaacagtacaacaacaaatagagaacaacaaatagag(AAC)5	82	112	193	CATCAACAGGAACAGCAACAA	59.749	21	TGTTGGTTTGGTTTGGTTTG	59.313	297	17
HQFKBVV02IBL12_from_39_to_450	2	c	(AC)8ccacacacacaccg(AC)6attcgngcacacacactataccaccacacccacacactatacg(CA)6	97	263	359	CGCAAGTGCACACAAATACA	59.354	20	TGTGTGCATGTCACGTGTTT	59.622	195	201
HQFKBVV02GTX1H_from_43_to_464	2	c	(AC)8gacgacacgacactacgaccacacacaacgacgcncgacacg(AC)11gacacacacacgacacacg(CA)6	111	263	373	AACACACACCAGGGACAAAA	58.879	20	TGTGTGTCGTCGTCGTGTAG	59.343	20	229
HR0103T02G7ECW_from_39_to_558	1	c	(TTG)5tttgttgttgttgtgcttgttattgttgcatttta(TTG)7	71	68	138	GCCTCAGGCTTAGTCTAATCTTTAAT	59.049	26	GCACAACAACAACACAAGCAC	60.261	217	3
HQFKBVV01CDMQ8_from_39_to_510	2	c*	(AC)11(ACA)6*	38	343	380	CACAGCAATTAAACCACATAACG	59.476	23	TTTGGTTTGGTTTGGTTTGTT	59.254	21	226
HQFKBVV01C8TBR_from_39_to_473	2	p2	(AC)8	16	250	265	ACAAACACGGCAAACATACG	59.512	20	TGTAGTGTCGCACGTAGTCGT	59.45	21	220
HQFKBVV01DJVXL_from_43_to_430	1	p2	(TG)8	16	45	60	GCGTGTGTGTGAATGTATGC	58.574	20	AGACACACGACATCGACACC	59.583	20	109
HQFKBVV01AXXO7_from_43_to_435	1	c	(TG)8tatgtgtgcgtgcgtgtgtc(TG)6	48	46	93	TGAGTGCATGTGTGTGTCTGA	59.922	21	CACGCAACGACACCACTACT	59.819	20	188
HQFKBVV01C0QQ3_from_43_to_406	2	p2	(AC)12	24	221	244	CACACACAGCAACACGACAG	59.976	20	AGAGACCGCCGACCACAC	62.36	18	186
HR0103T02I1990_from_39_to_463	2	p2	(GT)7	14	326	339	CGCATGTTCGTGTATGTGTG	59.615	20	GACGACGACGACCGACTAC	59.277	19	274
HQFKBVV02GNZQO_from_43_to_438	1	c	(AC)9gtgcg(CA)11ctctcacacaacactacacacacatgcgcacagcgcacacacacgcacgcgtgcgctcncactactcacacatacacacacacagacagacacaca(AC)8	157	65	221	CGCACACCCATACAAACAAA	60.415	20	ATGTCGTACGGTCGTGTGTG	60.51	282	3
HR0103T02GUASK_from_43_to_447	1	c	(CA)6tgca(CACG)5	36	82	117	CGTGCGTGCACATACAAAC	59.762	19	TGCGTTTAATGTCGTGTGGT	60.035	100	51
HQFKBVV02JQ7FD_from_39_to_469	1	c	(AC)7aaatacgcaggcacacaggcacgcacccacgcgca(AC)6	61	55	115	ACAGACAAATGCGCCCATAC	60.925	20	GTGTACGTGTGTGCGTGTGA	60.285	181	30
HQFKBVV02F6JUD_from_39_to_426	1	p2	(CA)6	12	100	111	CACACGCGTACACACTCACA	60.437	20	GCGCGTCGTAGTTTGTGT	58.439	18	186
HR0103T02J1AUH_from_43_to_505	1	c	(CAA)7catcaacagcag(CAA)5taacaacaatggcaaatgataat(AAC)6	89	99	187	CAATGTCAACAACAACAACACC	58.851	22	GTTCCTTGCTGGCAGAGTGT	60.453	250	71
HR0103T02JUXKH_from_43_to_438	1	c	(CA)7ctcacgttatcacacacacacgcacatacgtacgctcgcacgcacacacacagagacacacacagacgcacacgcgcatgcacacacgactctg(AC)8ga(AC)10(TC)7acacacgacacccgcacat(AC)7	193	75	267	CGCACACATACACAAGCACAA	61.777	21	AGTGTGGTATAGTGGCGTCGT	59.558	292	14
HQFKBVV01B26FB_from_43_to_567	1	p1	(G)12	12	225	236	AGTTAGCGGCCAGAGTTCAA	60.015	20	TATTGGTAGCGACCGACTCC	60.096	20	156
HQFKBVV02H4GU0_from_39_to_473	1	c	(AC)14gagcgcgacgtcgcgacgtctacctcacacacacaacacgcacgcgcgcacacact(CA)8gacacgaacacgacacgcgacaccacg(AC)13	153	50	202	ACGCGCACTCACACATACAC	60.823	20	TTAGTCCGTCGTTGGTTGTG	59.609	279	27
HQFKBVV01AWHCH_from_43_to_513	1	c	(TTG)6tctgttaattagttattggttg(GTT)9	67	159	225	CCGTTGTATTTGGAGAAAACCT	59.411	22	AACAACAACGACCGGACAAT	60.277	281	70
HR0103T02IYK2Z_from_43_to_454	3	p2	(AC)10	20	342	361	AGCATTAGCAATAGCAACACC	57.116	21	TGATGTGTGTGATGTGTGTGTG	59.958	22	198
HR0103T02IE0G8_from_43_to_429	1	c	(TG)10cgcgcgcacgtgtgtgtcgtagtgcgcacgtgtgtgtatgtgtatggtcgcgtgtgtgtagggtccacacgacggcgtggcac(GT)7	117	67	183	CACACTGGAGCGCGTGTA	60.646	18	ATACACACACGCATGCACAC	59.038	179	44
HQFKBVV01DAALS_from_43_to_428	1	c	(CA)7cgcacacacgtgcgcacacagaccaacgcgtgtg(CA)7	62	103	164	ACATGCGCACAAAGACAAAC	59.77	20	TGTGCGTATGCGTGTGAGTA	59.926	185	75
HQFKBVV01B1XTU_from_43_to_443	2	c	(GT)11gn(TG)8tc(GT)10gcgtcgtgtgtgttgttgtgtgta(GT)10cgtcgtgtcgtcgtgtc(GT)7gcgcgtcgtgtgtgt(TG)9	170	169	338	GTGCGTCAGTGTCTGTGTGT	58.25	20	GACGACACGCGACGTACA	60.496	18	270
HR0103T02FRCIC_from_43_to_452	1	p3	(TGA)5	15	349	363	CTAGCGAACATGCCTCAGTG	59.615	20	AACAACATAGGTGCATCATCATT	58.391	23	272
HR8F2OA01CDQWL_from_39_to_428	1	p2	(GT)9	18	104	121	GTGCGTGAGTGCGTGTTT	59.436	18	TCGCACCACACACAACCTAC	60.639	20	162
HQFKBVV01BHBUP_from_43_to_431	2	p2	(CA)7	14	167	180	AACACAAACACGCACACACA	59.669	20	CGTGTTTCGTAACCGTGGTA	59.507	20	220
HQFKBVV02IA36G_from_43_to_521	2	p2	(AC)14	28	375	402	CCAAAAGGATGGCAGGTCTA	60.066	20	TCGATCTTTCGTTTGGTGTG	59.691	20	292
HR0103T02FL7W3_from_43_to_484	1	c	(CA)8cgtgtgcgcacactctg(TC)7	47	21	67	CACGCAGACCCCACACAC	62.358	18	CGCGTGGCTTGTAGTGATAC	59.371	167	0
HQFKBVV02JR4AY_from_43_to_558	1	c	(TTG)5ttattgta(GTT)6gc(TGT)6	61	118	178	GGTGGTGTTGTTACTTTTGCTAT	57.338	23	CAACAACAACATCAACTCAACAAT	58.975	24	253
HQFKBVV02F6B72_from_43_to_437	2	c	(AC)7gtacgcatgcgcgcacacataaacacgcaggcaagcacgcacacgcacatacacaccctacgcagacacacacgcgtgcgcgcacacttggg(CA)6acacacg(CA)7	139	140	278	AATGCTAACGGGCACACAAG	61.08	20	CATGCGAGTGTTGTGTGTGT	59.183	20	232
HQFKBVV01AO3AT_from_43_to_570	1	p2	(AC)6	12	334	345	CACCAACAACACGAACAACAAT	60.741	22	ACGTGTGTTTGTCGGTGGTA	59.922	20	170
HQFKBVV02JZVZI_from_43_to_436	2	c	(GT)7gagtccgtgtgtgtgtgcgtgtgtgtgt(TG)7	56	190	245	GCGTTGCGTAGGTATGTGTG	60.203	20	GACAACGACAACGACACGAC	60.211	20	209
HR0103T02HZ9TT_from_39_to_482	1	p2	(CA)6	12	34	45	TCACCCAAAGGATGATAGAGC	59.14	21	CCTTTGACCTGTTCGGAGTC	59.697	20	180
HQFKBVV02FUPWL_from_39_to_571	1	p3	(GTA)5	15	470	484	TTGATGGTCGTCCAGAGATG	59.631	20	AAGTTACCTTAATACGTTGGGTACG	58.956	25	214
HQFKBVV02JH1QS_from_43_to_444	2	c	(CA)10cgacgcactacatacacaacgcgcgcacacaccgcccccccg(AC)6aacacgacgtcgcgacactacaaca(AC)7	113	246	358	GTGCGTGCACGACATACACT	60.823	20	GTGTCGTCGTGTCGTTGTGT	60.708	20	250
HQFKBVV02F9RHM_from_43_to_445	2	p2	(GT)7	14	289	302	GTGAGCGACGTGCGTTAGT	60.072	19	CGTCAGGATACGCATACACA	58.158	20	101
HQFKBVV02HTISI_from_43_to_528	1	c	(TG)9tttgtgtagtatgtgtgtagtgtgacncgcgtcgcgggtn(TG)10ta(GT)6	92	228	319	TTCAGGCTACGGAAGACACA	59.44	20	AAACGGACTTTACGGGACAA	59.471	20	293
HQFKBVV01BSX4U_from_39_to_525	2	p3	(ACA)5	15	360	374	CCGAATAATACAGCACAACACAA	59.939	23	TGTTAGTTGTTGGTCGGTTGTT	59.443	22	215
HR0103T02H0JN4_from_39_to_499	2	p3	(CAA)5	15	268	282	GACAACCACATCAAGAACAATGA	59.89	23	TTGTGCTGTTGTTGTGACTATTG	58.812	23	163
HQFKBVV02FZKIO_from_39_to_649	2	p4	(ACCT)6	24	514	537	GCGGTACTAACCGTGGACTAA	59.167	21	GGTACGTAGGTAGGTACGGTAGG	58.141	23	266
HR0103T02H4S2R_from_43_to_440	2	p2	(CA)6	12	309	320	AACAACAAGAATAACAAAAGACAAAA	57.645	26	ATGCTGTGCTATGTGTGCTGT	59.41	21	286
HQFKBVV02F3ZAG_from_43_to_437	1	c	(GT)7atgtgtgcgtgtgtttgtatgtgtgtgtgtacgtgtgtgtgcacacgcac(GT)12	88	151	238	GCGTGGGTCTGTGTGTATTT	58.498	20	CACACACGACGCGTACTACA	59.399	20	238
HQFKBVV02GYGHH_from_43_to_422	1	c	(CA)6gacgcgtgcgcacacaaatatgtgagcacacgcgcgcgaacacgcacacgcacacatgcgcagacgctcg(CA)7	96	33	128	GTGCACACACCAGACACACA	60.267	20	GCGTAGTGATGCGAGTGTGA	61.057	20	220
HR8F2OA01CF64J_from_43_to_457	2	p2	(AC)9	18	221	238	CACACAACGCTACACACTTCA	58.406	21	CGTCGTGTGTGTTGTTCGTA	59.214	20	162
HQFKBVV01CF92O_from_39_to_433	1	c	(GT)6tgttgtgtgtgtgcgcacgcgtgtgtggattgtcatatgcgcgcgtgtt(TG)8	77	31	107	TGTCGTGCGTGCTTGAGT	60.193	18	CACTGTGGGCACACTCACAT	60.661	20	147
HQFKBVV02JTLBI_from_43_to_637	1	c	(GTC)5gttacttaactacgtacgtacgtcgtcgacgcgacgtacgtagtagtgtctctctactcgtgtgt(GTC)5	95	320	414	TGGACGGTAAGGTGTGAGTG	59.591	20	GAACCGAACGACCGACTACT	59.212	20	269
HR0103T02FN77N_from_43_to_493	2	p2	(AC)6	12	360	371	CAATAGCACAACGCAACCAT	59.614	20	TGTGTCGTGTTAGTTGTTGTTGTTA	59.576	25	162
HQFKBVV01DK2GI_from_43_to_523	1	p2	(CA)8	16	42	57	CAGTACCACGACAATACACACA	57.055	22	TGTACGTCGTCGTTCGTGTAG	59.837	21	252
HQFKBVV01AND9C_from_43_to_478	2	c*	(GT)6agtgtcgtgttgtagtgcgtagtgtcgtgtgtagtgtcgtgtgtgtcgtgtgtagtgtgta(CGT)6(GT)11*	111	249	359	GTGTGTGTGTGTCGGAGTGA	59.114	20	ACACGACACGAACTAACACGAC	60.14	22	293
HQFKBVV01A4QQC_from_39_to_617	1	p4	(GTAC)5	20	448	467	CTACCAAACGTGACCGGAGT	60.028	20	ACGTCGTCCGTCGTACGTTA	61.537	20	182
HQFKBVV02HYMM4_from_43_to_476	1	p2	(AC)6	12	92	103	CACACGCACGCACATATACA	60.209	20	TCGGTCGTCTGTGTTGTGTT	60.203	20	300
HQFKBVV01B8ICJ_from_43_to_506	1	c	(AAC)5atcaacaacaagaactgcaacaaaaatagcaacaacagcaacat(CAA)5cat(CAA)6cagcaacaacaacagcacaacaacaacacaataacaacaac(ACA)5	151	165	315	AACAACGACAGTAACTGCAACAA	59.767	23	ACGTTGTGGTGTGTGTTGTG	58.902	20	291
HQFKBVV01CDRRP_from_43_to_531	1	c	(CAA)6taacaccaacaaaaaa(AAC)5	49	60	108	CAACTGCAGCAATAAAAGCAC	58.646	21	GTTGCTGATGCGTCTGTTGT	59.912	242	32
HR0103T02HL3JD_from_43_to_531	2	c	(GTT)5gtggttttgttgttgtggttgttgttgttgtggtagttgttgttatggttac(TGT)5	82	328	409	CCTGATGATGCTGTTGCTTTT	60.264	21	TAACAACTCCGCCAACAACA	60.149	225	234
HQFKBVV02GWFX2_from_39_to_474	2	p2	(CA)7	14	339	352	GCGACGTACGACAACCAGTA	59.788	20	CGTCGAGTGTGTGTCGTGTC	61.471	20	207
HQFKBVV01C121C_from_43_to_504	1	p2	(CA)13	26	29	54	CACACACACACGTACACACACA	60.071	22	TAGTCGCGCGTCGTGTAG	59.746	18	252
HQFKBVV01ARU74_from_39_to_570	1	c	(AAC)9cacaacaacaacgacagtaacaacaacaacaaaacaagaacaacaacaccaccaacaacaacaaaacaacaacaat(AAC)5	118	148	265	AAACGCCACCAACAACAAA	59.996	19	TGTCGAGCTGTTGTCGTGTT	60.51	20	231
HQFKBVV01AGG6V_from_43_to_479	1	c	(AC)16at(AC)6	46	136	181	TGAAGCTGCAAGTTCATCAAA	59.6	21	AAGCCGAAGGAAAAGGAAGT	59.348	20	277
HQFKBVV02FYC3X_from_43_to_535	1	p3	(GTC)5	15	445	459	GGATTCGATGGCCTGTTG	60.006	18	CACGACTACTACTAACAACGACGAC	59.374	25	295
HR8F2OA01DQETT_from_43_to_474	1	p2	(CA)6	12	41	52	GCATTACACACGCACACACA	60.238	20	AAGTGAAGCGTCGAAGTCGT	60.058	20	137
HQFKBVV01DE42N_from_43_to_465	2	p2	(GT)9	18	328	345	GTTTCTGGCTGGTTGCTGTT	60.299	20	GACGACGACGACACACACAC	61.329	20	154
HQFKBVV02GI1V8_from_39_to_443	1	c	(GT)8gcgtgtgtgagtgtacgtgcgttttgagc(GT)6gcgcggcgtgtgtgcgtgttgtagtgttgtgtagtgtgcgtttggtgtgtgtgcgcgcacgcgtggtgtttgngtgtctaggcaggtgcgtt(TG)9tagtggcacgctcggttcctgc(GT)14	217	101	317	TGTATTCACGCGAGTGTGTG	59.324	20	CACACAACAACACACAACAACA	59.001	22	284
HR0103T02GI7YN_from_39_to_550	1	c	(ACA)5ag(AAC)5	32	56	87	CAACAACCACATCAATAACAACA	58.384	23	TTGTTCGTACGTTTTTGTGTTC	57.801	211	20
HQFKBVV01DMG47_from_43_to_641	2	c	(GTT)5tgtgtgtg(TGT)6	41	346	386	TTCGTGTTCTTGTTGTTGATGTAGT	60.016	25	CAACAAACAAACAAACAAACTAAACT	58.013	26	211
HQFKBVV02JXV7Y_from_43_to_551	2	p3	(TGT)6	18	420	437	TGTTGTTGTTGGTGGTGTTG	58.865	20	TACCCTCGTGTGCCTGAGA	60.409	19	134
HQFKBVV02GDHB4_from_43_to_445	2	c	(GT)11cgnagtgtgc(GT)7cgtcgtcgtcgtgtgttgttgt(TG)15t(TG)7	113	206	318	ACGAGTGTGGTGTGGTGTGT	59.96	20	CACTACCTCCTCGTCGTCGT	60.321	237	154
HQFKBVV02HUYYS_from_39_to_343	1	c	(AC)6atg(CA)7cgtgcgcacttacatacacacactcacacatgcacacacatgcacaccacacacacacgcacaagcgctcacgcacgcacgcactcgcacacact(CA)10cgcatgcacgcacacacggagcacacacatn(CA)14	203	27	229	CACACAGGCACACACACAAA	60.251	20	TCTCCTCCGTCGTGTCGT	60.415	296	4
HQFKBVV01B5XIK_from_43_to_448	2	p2	(TG)10	20	277	296	CGCAAGCTACGTTTGTGTTT	59.038	20	ACACACACTGCACGACACA	58.118	19	147
HQFKBVV01ERDO8_from_39_to_455	1	c	(TG)6agc(GT)6	27	71	97	TGCATGTGAGTGCATTGTGT	59.739	20	GCGTGCCTCACTATCTCACA	60.016	20	189
HQFKBVV02FVU5Y_from_43_to_691	2	c	(AC)11an(AC)7	38	576	613	CCGTAACGTAAACCGTAACGTA	59.042	22	TGTGTGTGTGTTCGTGTGTTG	60.148	259	386
HQFKBVV01BPTZS_from_39_to_464	1	c	(GT)6cgtgtgtgtcgagcgcgtgtgtgtttgngngtgtgtgtagtagtgtcgcgcgacgcgtc(GT)6	83	214	296	TGTGCTAGTCCGTGCTTACG	60.073	20	CACACACTACGTCACCAACAA	58.083	21	299
HQFKBVV02GX2BY_from_39_to_433	1	p2	(TG)20	40	212	251	CGTGTTTGGGTGTGTGGTAG	59.914	20	ACGCAACGCACACATAGC	59.441	18	227
HQFKBVV01CDU0K_from_43_to_451	1	p2	(TG)12	24	58	81	TGTGTGCGTGTCTGTCTGTTT	60.411	21	GCGTCGACCTACGACACAC	60.335	19	139
HQFKBVV02GLJ60_from_39_to_527	2	p3	(AAC)5	15	217	231	GCAACAACGTACAAAATACAACAG	58.726	24	CGTTATTCGTGTCGTGTCGT	59.64	20	279
HQFKBVV02JCQIB_from_43_to_519	2	c	(ACA)6ccaccatcaacaataacaacaagag(CAA)7tagcaatag(CAA)6	91	268	358	CAAAAGCAGCAACAACAACAA	59.942	21	CTCTAGTCACGCCCCGTCTA	60.41	292	127
HQFKBVV01C5FCG_from_43_to_471	2	p2	(GT)6	12	225	236	GCGCTCGTGTTCATGTGTAT	59.753	20	GACCACCACCACCACACA	59.791	18	273
HQFKBVV02JJCN9_from_39_to_488	2	p2	(GT)6	12	187	198	TTCGTTCGTCGTAACGGTAG	58.845	20	CGACACGACTAACACGCACT	59.97	20	278
HQFKBVV01BGUUR_from_43_to_470	1	c	(CA)9aacaacacacacacgcacacacg(AC)7	55	36	90	CACACAAATAACACACACAAACA	57.057	23	CGACGTCGTGTCGTTGTC	59.858	113	0
HQFKBVV02IARVQ_from_43_to_565	2	c	(GTC)5gttgtcgtgtcgtcgtcgtcgtgtcgtgt(TCG)5tgtcgttgtgtagtagtgtgtgtagtagtagttagtacgtacgtacgtgtgtagtacgacg(ACGT)5cgtcgt(CGTA)6	170	297	466	CCTAGGCGTGTACGTTGGAC	60.571	20	TACTACGACACGACGACGAC	57.335	251	246
HQFKBVV01AFLF4_from_43_to_450	2	p2	(CA)10	20	304	323	AACACACACGCGTACACACA	59.695	20	GTAGTCGCGTAGTCGGTCGT	60.343	20	138
HQFKBVV01DRXUO_from_43_to_492	2	p2	(GT)6	12	338	349	CGTTGCGCTAGTGCTAGTTG	59.838	20	GACACACACGGACACACACA	60.097	20	159
HQFKBVV02IO1YF_from_43_to_463	2	c	(AC)7anagacggcg(CGA)5	39	341	379	GCGCACACACTACACACACA	60.447	20	AGACGACCGACCGACCAC	62.211	140	270
HR0103T02GJYRC_from_43_to_528	1	p2	(CA)7	14	56	69	CGCGCACACATAACACATAA	59.211	20	GTACGCCGTTGTCTGGAACT	60.179	20	105
HQFKBVV01DTYEC_from_43_to_481	1	p2	(TG)7	14	332	345	GCGAAATCGGAGTCAGAAAT	59.273	20	GCACACAATCACCACACACA	60.053	20	253
HQFKBVV01BKHL3_from_43_to_508	2	p3	(CGA)6	18	222	239	GTGACCGCACCAGTACACAC	60.08	20	GTGTTGTCGTCGTCGTCGTA	60.79	20	173
HQFKBVV01BU262_from_43_to_447	2	c	(AC)6gcacacgcacgtgcacacatactctg(AC)6ga(AC)16tactctctctct(CA)7	110	189	298	ACACACGTGCGACACACATA	59.649	20	TGTTCGTGGTGTGTTTGTGA	59.589	289	51
HR8F2OA01A5QXQ_from_39_to_527	1	p2	(GA)52	104	108	211	CCACTACGCGTCCTTCCTTA	60.262	20	TCTCGTCGTACGTCTCTCTACG	59.702	22	211
HQFKBVV01EZFW7_from_39_to_481	2	c	(CA)8acaaaaacacggacgtacgacg(CA)7	52	220	271	CGATGCACCACCATATCAGT	59.399	20	GACGAGTTCGTCGTGTCGTA	59.905	286	48
HQFKBVV01BNIIH_from_43_to_578	2	p3	(TGT)5	15	468	482	GGTTTGTTGTGTTTCGGTTTA	57.588	21	CGACAACAACAACACAAGACAATA	59.998	24	258
HQFKBVV01AEEGA_from_39_to_534	1	p4	(TTAC)7	28	320	347	CCTTCCTTCGTTCCGTACCT	60.488	20	CAACCCGAACCGTACGTAGT	59.914	20	251
HQFKBVV01EAHWE_from_39_to_472	2	p2	(CA)6	12	252	263	ACACCACACACCCACACACT	59.796	20	CGTGTCACGTCGTCGTACTT	59.819	20	137
HQFKBVV02H37OB_from_43_to_493	1	c	(TC)11t(TC)7	37	174	210	CCTTCTTCTCCTTCTCCTCCTC	59.957	22	AAAACGACGAAGCCAGTAGG	59.378	228	45
HR0103T02IGZZT_from_39_to_474	1	p3	(TTG)6	18	55	72	AAAGGGGGCAGCTTCAGA	60.882	18	CAGCGGAGTGATTCTTCACA	59.984	20	107
HR0103T02GJPBB_from_43_to_504	1	c	(CAA)5tag(CAA)7cagggag(CAA)8cgacaagaagaatagcaacaacacaactgtaacaacacacagcacacacaacactacacatatacatcacacacacactca(AC)9	169	62	230	AACAAGAACAACAACAACCAATAA	57.733	24	CGTTGCTGCGAATGTTATGT	59.759	20	243
HR0103T02JF97A_from_43_to_428	1	c	(AC)6aaacgtgcgcacacacat(AC)7	44	26	69	ACGCAAGCACGCTCTCAC	61.381	18	TGTATGTGCACGCGTATGTG	60.209	139	5
HQFKBVV02IPOU9_from_39_to_480	1	c	(ACA)5gtaacagcaacaacacaacaacaactgcaacaataacaactacaacgaacag(CAA)5cg(AC)14	112	34	145	ACAACCAACAACAACGACAA	57.472	20	TGTGTGTTGCGTGATGTGTA	58.06	20	164
HQFKBVV02I3CUW_from_43_to_534	2	c	(ACA)5acgactaat(AAC)5	39	225	263	CGTACAACAATAACAGCAACAAC	57.409	23	TCTCTGTGTGTATGTAGTGTGTGTG	57.823	188	180
HQFKBVV01ER8R7_from_39_to_441	1	c	(CA)6cgcgtgcacatacacatacggacacacaa(AC)11	63	247	309	GCGTGCGCACACATATACA	60.315	19	CGTGTGTGTTTGCTTGTCGT	60.823	20	121
HQFKBVV01BK606_from_39_to_513	1	c	(AC)8aacacacaatacaacgacaacaccaccaatacaaaacacacatacacacact(AC)7	82	187	268	TAGCGAACACCTCCAACACA	60.301	20	TGCTTTGTTGTGGCCTATTG	59.729	20	190
HQFKBVV02HKLIT_from_43_to_447	1	p2	(AC)6	12	61	72	GCACACATACGTACGCACAA	59.23	20	CGTGTGTGGTGTGTGAACTG	59.644	20	242
HQFKBVV01BRYGE_from_43_to_533	1	p3	(ACA)51	153	188	340	TCACCCAAGGCATACAAACA	59.964	20	TTGTGTTAAGTTGTGTTGTAATTGTG	58.223	26	261
HQFKBVV02IJFRO_from_43_to_443	1	c	(AC)10gcatgcacgtacaaacacacacacatacag(AC)7	64	66	129	CACTCGTGTCCACACAAACA	59.15	20	GCGTGCATCTGCGTATGTAT	59.748	191	28
HQFKBVV01CRE0Q_from_43_to_590	1	c	(TTG)9ttcttt(TTG)8ctattcttattgttcttttttttctgttgttgttattggta(TTG)5	113	148	260	TTCAAAACTCCATCACATCTTCTC	59.637	24	TGACAACAACAAGAAGAACACAAA	59.732	24	222
HQFKBVV01EAI73_from_43_to_502	3	p2	(AC)7	14	289	302	CGCACGACACGCTACTACAT	59.958	20	CGTCGTCGTGTGTTGTGTTA	59.214	20	285
HQFKBVV01C0K0W_from_43_to_488	2	c	(AC)6g(AC)14gacgacacacactactactact(AC)15	93	323	415	TAACGCTAACGACGCGTAAC	59.054	20	TCGTCGTCGTGTGTAGTGTG	59.343	20	219
HR0103T02I4383_from_39_to_535	2	p3	(TTG)14	42	177	218	TTGTTGCTGTTGTTGGAGGT	59.187	20	ACAACACCACACACACCACT	57.179	20	176
HR0103T02G2XIK_from_39_to_556	1	p2	(TG)49	98	182	279	TTGAGCGTGTATGCTTAAGAAAG	58.777	23	ACGTACCGTCCTACCGTCCT	60.817	20	300
HQFKBVV02J19A9_from_43_to_484	2	c	(AC)7gacacanacanacgacaacacacacacgacacganacacanacaca(AC)8gacacacaca(AC)10	106	266	371	CAACAACAACAACAACAACTAACAA	59.104	25	TGTGTCTGTGTGTGTCGTGTC	59.186	278	120
HQFKBVV01BXN4W_from_39_to_543	1	c	(AC)8gcgcacacgcctt(CA)12aacgcgacacgacgacgacaacaacacacgac(ACG)5(AC)7	114	48	161	ATGCACCCACACACAAACAC	60.343	20	TCGTAGTCCGTCGTGTCGTA	60.324	207	7
HQFKBVV02H6RQN_from_39_to_427	1	c	(CA)6tacacacacgtgcgcacacatgcagacgcacatacacaaacaaacgcacacctgcacacacgtgcacacacgcacacacacgcg(CA)9cgcaacgcacacacacagacatacag(AC)7gtacacacacagtacccgnacgcacacactcacacacacagacgtg(CA)6aacacgcaacgcgccg(AC)6	240	91	330	CGCGTGCCTACACTCTCTCT	60.754	20	GTGAGTGTGTGCGTGTCGT	59.305	299	68
HQFKBVV02HT8DF_from_39_to_423	1	c	(CA)8tacacacacacgcacgcatacactaacacacgctgctcgtacatacat(AC)6atacacacacgtgtcgcacacgcatacacatg(CA)6	120	187	306	GCACGCATACACTCGCATAC	60.319	20	CGATGTGGGTGTGGTCTGT	60.447	297	57
HQFKBVV02JQFPG_from_39_to_536	2	p3	(AAC)5	15	379	393	AACAACAACACGACGACCAC	59.493	20	ACGTTCGTCGTCTCCTAACC	59.212	20	194
HQFKBVV02FQJNR_from_43_to_467	1	c	(GT)7c(TG)7cacgc(GT)7	48	146	193	TGTGTACGTGTGTGCGTGTG	61.387	20	AGACCACCACCAAAGGAATG	59.82	20	213
HR0103T02HJT8Y_from_39_to_487	1	c	(AAC)6aataacag(CAA)5	41	129	169	CAGCAAAAACAACAGCAACAA	59.942	21	GTTGGTAGGCGTGATGTCCT	59.997	258	49
HR0103T02G8O5A_from_43_to_509	2	p2	(GT)6	12	145	156	GCGCTACGCGTGTAGTAGTG	59.726	20	CGACCGACCTTACAAACCAC	60.41	20	253
HQFKBVV01ENNZG_from_39_to_659	1	p3	(AAC)6	18	345	362	ACACTAGCCAACCGCAACAG	61.283	20	GTTCGGGTTGTTCGTTTGTT	59.875	20	294
HR8F2OA01EFSA7_from_43_to_586	2	p3	(GTT)6	18	359	376	TGTTGTTGTTGTTGTTGCTGTTG	61.964	23	ACGAATAATAACACAAACATGAAGTTA	57.484	27	235
HQFKBVV01A9WUW_from_43_to_489	1	c	(CA)9cgtgcatacacat(AC)14aacgacgtcg(CA)6cgtcgcacacacgacgacg(AC)7tacgtcgcacacacagacacgac(CGA)5acgtacactact(AC)6	176	43	218	CGCTGCTCACACACACATACT	59.986	21	GTAGTGTCACGCGCAGTGTT	59.977	257	13
HR0103T02JSMYB_from_43_to_541	1	p3	(GTT)8	24	25	48	GTTGTAGTCGGTTTTGTTGTTG	57.276	22	CTGTAGCAGTGGCAGCATCT	59.217	20	191
HQFKBVV01BRJYD_from_43_to_442	1	p2	(CA)6	12	27	38	CAAACACACACATACACAAACACT	57.594	24	GTGTTCACGCGCATTTGTT	60.725	19	121
HQFKBVV02H7ERH_from_43_to_590	1	p2	(CA)59	118	67	184	CAACTGGCCTGGTCAAAGAT	60.111	20	CTCCGTCGTCGTTCTTCGTA	61.362	20	217
HQFKBVV02HRDLY_from_43_to_493	1	c	(TTG)5ctattatagttgttgtcgttattgc(TGT)5tgctgttgttgttattgttgttgctgttattgttgttgctgtta(TTG)5tgg(TGT)5ta(TTG)5	149	77	225	GTTGTCGCTGTTATTGTTGTTATT	57.434	24	CACACAACAGACACAACACACT	57.09	22	289
HQFKBVV02G061Z_from_39_to_496	1	p2	(CA)12	24	144	167	CAGCAACATAACGGTACACAAT	57.656	22	TTCGGTCGTGTTGTTGTTGT	60.049	20	298
HQFKBVV01A1GYE_from_43_to_492	2	p3	(AAC)5	15	182	196	CAACAACACAACAACGAGACAA	59.7	22	GTGTGTGTGTCCGTGTGTCC	61.01	20	268
HR0103T02GRXE5_from_43_to_430	2	c	(GATA)5gacagata(GAT)5	43	245	287	GGACAGGACAGGACAAAGTGA	60.143	21	CGTCTTCGTCGTTATCTACTACTCTC	59.142	26	282
HQFKBVV01AZGEK_from_43_to_522	1	c	(TGT)5a(GTT)10gtgta(TG)15ta(GT)7	97	28	124	GGTTGTTGTTGTTGATGTTGTT	57.418	22	CACACACACGACACAGTACACA	59.149	22	177
HQFKBVV01C3PXY_from_43_to_469	2	c	(AAC)5agcaccaacagaaacagcaatagt(AAC)5	54	209	262	CAACAACAAGAAGAGCAACAGC	60.096	22	CCCGTCATTGTGTTGTGTGT	60.333	248	117
HQFKBVV01A3MUU_from_39_to_425	1	c	(AC)7atacacggacagaggcgtgcctgcaagaacacacgcattcgcgtgtgagtgcacacgcacacg(CA)8	93	180	272	ACGCATGCGCGAATACTTAG	61.299	20	TATGCGTGTGCGTGTGTATG	60.209	222	125
HQFKBVV02H00PJ_from_43_to_422	1	c	(GT)7gcgtgcac(GT)7gcgtgcgtgcac(GT)10	68	97	164	TGTGTGTACGGACGCATGTA	59.615	20	AAGCACGGCACACTACACAC	59.826	20	207
HQFKBVV02HAR8A_from_39_to_558	1	c	(TTG)7tta(TTG)11tta(TTG)6	78	59	136	CGCACGTGTGTGAGTGTGT	60.444	19	CCACAAAACCGCAACAATAA	59.462	288	33
HQFKBVV02G1RTI_from_43_to_489	2	p2	(GT)6	12	312	323	GCGTGTGTGTTTTGTGTGTG	59.669	20	GTCGCGACCACCTCTCTCT	60.566	19	286
HR0103T02ICJLW_from_43_to_464	1	p2	(TG)9	18	40	57	GCGCGTGTGTATTCTTGTGT	59.794	20	CACCACTCAAACGGCCTACT	60.171	20	165
HR0103T02F9LGF_from_39_to_430	1	c	(GT)6atgcgtgtgtatgtgtgtgagtgtgtgcacgcacgtgctcgctc(GT)6	68	167	234	ATGTGGGCACACACGTTTT	59.871	19	CACGTGCACACATATACACACA	58.995	275	4
HQFKBVV01B4OUV_from_43_to_458	1	c	(GT)7atgtgtgcgtgtgtttgtatgtcgtgtgtgtacgtgtgtgcgcacacgcncgt(TG)6	79	152	230	TGCGTGGGTCTGTGTGTATT	60.032	20	ACACACACGCGCTACTACCA	60.393	20	257
HQFKBVV02G9IG9_from_43_to_536	2	c	(TGT)7gctgttgttgttgctgtta(TTG)7	61	205	265	TGTTGCAGTTGCTGTTGTTG	59.504	20	GCCAAGTGGCAAGCATACTA	58.945	20	205
HQFKBVV01AXO8K_from_43_to_580	3	c	(TTG)7ttattgttgttgttgttttgttgttgttgttatgttnttgg(TGT)6	80	373	452	CGTTATTGTTCGTCGGTTATGTT	60.173	23	CCTCGTAGAGACGACGACCA	61.41	166	342
HQFKBVV01BIQ6O_from_43_to_507	1	p3	(CTT)5	15	163	177	CCTTGGGACTTTCAGCAATC	59.67	20	AGTGCCTGTACCTGCAAATG	58.802	20	164
HQFKBVV01EOMB6_from_39_to_494	1	c	(CA)8tacgacgcacacacgctctagcacacacg(AC)6ctacacgacgcacacacgttcgacgtcgcac(CA)7cgacggtcacacgcacacaccagacacactacggactcactacn(CA)7	160	58	217	AACACCCACCACACACACAC	60.232	20	TCGTACGGTGTTACGGTGTC	59.49	20	288
HQFKBVV02G628G_from_39_to_447	1	c	(AC)6gcacgtgcgtg(CA)9	41	108	148	ACGCGCGAACAAACTTAAAC	60.305	20	GCGTGTGTGTGTGTGTGTCT	59.203	260	65
HQFKBVV02IHIM8_from_43_to_439	1	c	(AC)8atgcgctcat(AC)6gtgcgctcat(AC)7atgtgtcg(AC)6	82	31	112	CACGCACACGAACATACACA	60.229	20	TGCACACGCGAGGTTTTTAT	61.577	145	3
HR0103T02IDCYW_from_43_to_481	1	p3	(CAA)6	18	56	73	TCAGAGCAAAAAGCAAACAA	57.291	20	TGTTGCTGTCGTTTTTAATGTTG	60.082	23	117
HQFKBVV01CVJAI_from_43_to_432	2	c	(GT)7gcgtgtgcctgcgtctctgcgagtgcgtgc(GT)6	56	241	296	TGTCTGGTGTGTGTGGTGTG	60.088	20	CGACACGTACGCAACGAC	59.894	18	280
HQFKBVV02JQMFG_from_43_to_602	2	p3	(ACA)13	39	323	361	CACACACACAGGGCAACATA	59.002	20	GGTTGGTTTGGTTTGGTTTG	60.103	20	274
HQFKBVV01EPKHS_from_43_to_422	3	p2	(TG)10	20	286	305	TGTGCTCGTGTTCGTGTGTA	59.938	20	GTGCGCACACTCCTCTCTC	59.708	19	159
HQFKBVV01D2LMB_from_43_to_506	1	c	(GA)14c(GA)8	45	310	354	ATGACCTGATGGTCCGAACT	59.384	20	CTCGTACTCTCGTCTCGTCTCT	57.971	236	180
HQFKBVV01BLFLJ_from_43_to_456	2	c	(AC)8aaacacacacacaaaaatacgcgcgtgcacgcaaacactcacacgcgcgtg(CA)6	79	135	213	AAACATGAAAAGGCGAGTGC	60.257	20	GTGTGTGTGCGTGTGTGTGT	60.177	20	280
HQFKBVV02JWNVO_from_43_to_564	3	p3	(CAA)6	18	418	435	AAGCAGCACTCAGCAACAAC	59.243	20	TTGCTGTTGTTATTGTAAATTCAGTG	59.567	26	131
HQFKBVV02J1N43_from_39_to_591	1	p4	(TTCG)7	28	405	432	GTCGTCTGTCTGTCCGTCTG	59.442	20	ACGAAACGAACGAACGAAAC	60.154	20	255
HQFKBVV02GTHUX_from_39_to_522	1	p2	(TG)6	12	326	337	GTAGTGGCCGGTGTGAGTTT	60.035	20	GACGACGACCCTAACCGTAA	59.993	20	258
HR0103T02JU2IV_from_43_to_467	1	p2	(GT)6	12	199	210	TGGGTGTGGTGTGTGCTAGT	60.072	20	TAAGCCACGTCACTCCAACA	60.301	20	153
HQFKBVV02FKCD4_from_39_to_472	1	c	(CA)6acg(CA)7tactacacgtgcgtaaccaacaaacaactacgaacaccatacgca(AC)6gacgtcgtgcacacacaccacaacaacacgacgtcgcgcgacacaactccacacgcaccgtcnccagcgacacacacaca(AC)10	186	140	325	GCGTGCTCACAACTCTCTTCT	59.807	21	GAGTGTTCGTTCGGTGTGTG	60.203	20	235
HQFKBVV02HQ15Z_from_39_to_404	1	c	(GT)7cagtgtatgcgtgcttgcgtgcgtgc(GT)8agtgtgtgtgcgcacn(TG)7cgagtgcatgtgtacgccatgtgtgcgtn(TG)6atcgcantgcgtgcgtgcgtgan(TG)6	162	51	212	GTGCGTGCCTGTTGTTTGT	60.784	19	CGACCACCACCACACGAC	62.201	18	300
HQFKBVV01CAR4U_from_43_to_545	2	p3	(GTT)14	42	422	463	CTGCTGTTGTTGTAGCTATTGTG	57.753	23	CAAGAACAAACAACAAACCAAAC	58.621	23	147
HQFKBVV01BW8QU_from_43_to_455	2	c	(AC)6gcgtggt(AC)6aagctaacgtacgcgcacacccanacacacgtgcgctacgtacacttaagacgcacacaccaaacacacgcgcgcgcacacaanacg(CA)7	132	229	360	ACGCGCACACTCATACAATC	59.753	20	CGTCGTACGTGTTGTTGTGTC	60.127	270	143
HQFKBVV01ECKQG_from_39_to_404	1	p4	(TCTA)6	24	270	293	TGCGTCTATCTGTCTATCTATCTGTCT	59.115	27	CGACCACACCACGACTGA	60.306	18	297
HR0103T02GFNDF_from_43_to_425	2	c	(AC)7gctcacacccacacacccacatacacacatgcacatacgcccgcacaccat(AC)6	77	277	353	CTCGCGTGCACACAGACTAC	60.684	20	GTGCCTGCTTGCGTGTGT	62.172	182	195
HR0103T02HCWXH_from_39_to_423	1	p2	(CA)7	14	44	57	AAGTACGCACACGCACACAC	60.856	20	CGTGCACACGTCTTTGTGTT	60.823	20	195
HQFKBVV02IRK3Z_from_39_to_495	1	p2	(AC)6	12	84	95	GCACGCACACAACCACAT	60.176	18	GTCGTGTGTCGAACCTGTGT	59.63	20	191
HR0103T02JYMQ7_from_43_to_580	2	c	(CAA)6cacaactacaataacaataacaacaacactaaaaacgaaacaacacaacaacacaactaacaacaaccaatt(ACA)5	105	181	285	CAACGAACAACAGCAACAGC	60.494	20	TTGTGCCTAGTTATTCGGTATTTG	59.492	246	110
HQFKBVV02ITIEO_from_43_to_545	2	c	(GT)7tgtgtcgngttg(TGT)9tagttg(TGT)6	77	380	456	AGCTTGTTGCTGGTTTGACTT	59.042	21	CTACACCACCACACAACAACA	57.92	257	225
HQFKBVV01CRMHA_from_43_to_517	2	c	(ACA)5gcagcag(CAA)7	43	285	327	CAACAACAACAATTGCAACAA	58.145	21	CACGTTAGTTGGTGGTTTGTG	59.008	202	249
HQFKBVV02IQJ1L_from_39_to_476	1	p2	(AC)16	32	29	60	CGCACATACACACACAGACAT	58.052	21	CGTGCTTCGCATAGTGTCTC	59.621	20	155
HQFKBVV02IAS6G_from_39_to_479	2	c	(CA)10acgcgctacgcgacacacactactacgacaacacgaaccgcaacgcacgaccacacgacgtaaccncgtacg(AC)8gtacgacacacacgacgacacgacacg(AC)6caccacacgacacacgtacgacgacgcgacgacacgtacgt(ACG)5	203	186	388	GCGACAGGCACACTAGTCAC	59.498	20	TGTGTCGTGTCGTGTCGTAA	59.778	294	144
HR8F2OA01CQFLR_from_43_to_463	1	c	(AC)6gcatgcatgcattaacgcacgctgctcgcacacacat(AC)6g(CA)7cgcact(AC)8gacaacacacacgacgtcg(AC)6	129	138	266	ACCGCACACTCTCACAAACA	60.357	20	GGTCGTACGTCGTCCGTAGT	60.058	248	90
HR0103T02HJCTG_from_43_to_449	1	p2	(CA)6	12	111	122	GCATACGCGCTTACACACAA	60.869	20	GGCGTGGTGGTAGTAGGTGT	59.914	20	181
HR0103T02J33GF_from_43_to_585	1	c	(AAC)5atcaacaggaaacaactaaatgacaacaataataat(AAC)5attaacaacaaacaacaacaacagcaatagcaacaactattgtcaacaactacagtaacaacaac(ACA)7	152	55	206	CAAGAACAACAACAACGACAAC	58.241	22	GTTTGTTGTGCTGCGTGCTA	61.05	288	29
HR8F2OA01BZUPM_from_43_to_416	1	p2	(GT)8	16	26	41	CGCGTGCGGTCTGTATGT	61.925	18	CAACACTGCACACACACGTA	57.668	20	171
HQFKBVV01BMU3I_from_39_to_426	1	p2	(CA)9	18	50	67	CACACACGCAGACACACAA	58.784	19	CATGCGCGTGTGTTTATGTA	59.211	20	110
HR0103T02I5BCR_from_43_to_548	2	p3	(GTT)5	15	460	474	TGTTGTTGCTATTCTTGATATTGTT	57.112	25	AACAACAACACACCACCACAT	58.663	21	106
HR0103T02H9UOB_from_43_to_441	1	p2	(CA)7	14	58	71	CACAAACACACACGCACCT	59.166	19	GTTTGGGTATGTGCGTCCTC	60.384	20	129
HQFKBVV02I53PA_from_43_to_481	1	p3	(CAC)7	21	53	73	CATTATCAGCAACAACAACAGC	58.372	22	TGTGTGTTGCTCCTGTGTCTAGT	59.887	23	226
HQFKBVV02JVNV9_from_39_to_424	2	c	(CA)7gtcgtgcatacgcacacacgcatacacacgcacg(CA)7	62	217	278	GCCGGTGCACACAGACAC	62.534	18	TGTGCGTATGCGTGTGTTTA	59.783	257	62
HQFKBVV01BNFFK_from_39_to_490	2	p2	(CA)6	12	316	327	ACGCTACACGCATACGACAA	60.346	20	TGGTGTAGGTGGTTGGTGTC	59.283	20	153
HR8F2OA01CPM19_from_43_to_474	1	c	(GT)6gagatagagtgtgcgcacgtgtgtgtgcgtgtgtgggtatctgtgtgtgcgacacgagtgtgtgtgtacgc(GT)11agtgtagn(GT)6ggtgtgtagtcgtg(GT)6	151	106	256	ACACGTGTGTGTGCAGGTG	60.276	19	GCTCGACCTACGCCACTTAC	59.904	254	59
HQFKBVV02JS3RF_from_43_to_624	2	p4	(TTGT)5	20	488	507	TTCGTATATTGTTGGGTTTGTG	57.515	22	AAAACAAAACAACGACGAACA	58.24	21	208
HQFKBVV01DZV1F_from_39_to_459	1	c	(AC)6atcacaaacgacgcgcacgcgcgcatagtacct(AC)12	69	230	298	CACATCTCCAGCAAGCACAT	59.862	20	AGCGTGTGGTGTGTCGTATG	60.662	282	59
HQFKBVV02IB5DL_from_43_to_511	2	p3	(CAA)12	36	308	343	CAGCGTCAACAACAACAACA	59.346	20	CGGTATCGTCGTCTGTCTAGC	59.912	21	261
HQFKBVV02F1UEG_from_43_to_480	1	c	(AC)8attacgagcgcgacgcaactcgtactctcacgcacaaacncaggcatg(CA)7cgacgacacacatacacacatagacacgcacg(CA)8	126	161	286	CACATTCACACACGCACACA	61.335	20	TCGGTCGTCGTCGTGTAGTA	60.324	292	50
HR0103T02FWJMB_from_43_to_593	1	p3	(AAC)10	30	74	103	AACCACAACAACAACAACCAC	58.285	21	TTGTTATCGTCTGCTAGGTTTG	57.168	22	135
HQFKBVV01DKN4C_from_39_to_499	1	p2	(AC)6	12	147	158	TGGAGAACACTCGCACAATC	59.837	20	CCTGCTAGCCTTTGGTGTTC	59.875	20	104
HQFKBVV02FU3BN_from_43_to_425	1	p2	(CA)6	12	66	77	ACACACACACAACGAAATAATAGAC	57.28	25	GCGTGTGCTGGTGTATGTG	59.749	19	160
HR0103T02H05WJ_from_43_to_426	1	p2	(CA)6	12	141	152	TCAGACACGCACACACACAC	60.437	20	GAAGCGCTGTGCGCTAGT	60.468	18	300
HQFKBVV01C1KV4_from_43_to_510	1	c*	(GT)7c(GT)10(GTA)9*	60	376	435	ACGTGAGGCGTAGGTGAGTT	59.792	20	GACGACACGACACACGACTA	58.263	20	273
HQFKBVV02FLCEL_from_39_to_494	1	c	(CT)7catgcacacatacacacccacacccacacacacatgcacttg(CA)8cgtacacagacacaaacacacacacgcacacta(AC)9gcgcgtgcaca(CT)7(CA)8cgacgtcgcg(AC)8	190	69	258	ACCCACACCCACACACACAT	62.121	20	TCGGTTCGGTCGTCTAAGTT	59.734	279	35
HQFKBVV01AQCSK_from_43_to_603	1	p3	(AGT)5	15	435	449	GACGTATGATAGCCTGAGCAAAG	60.29	23	CGTTACGTTTCGTTTACGTTTA	57.164	22	245
HQFKBVV01EKKBA_from_43_to_466	1	c	(AC)6g(CA)12acacgacgcgcgcgacacgacacgacgcacgacg(AC)8	87	66	152	ACATGCGCACACACACAAAC	61.708	20	GTCGTGTCGTCGTCGTGTT	60.812	263	24
HQFKBVV02GBHQS_from_39_to_416	2	p2	(CA)6	12	316	327	ATACGCACGCGCCATAAG	60.796	18	ATGTGCGTGTGCGATGTGT	62.322	19	250
HR0103T02JMHGZ_from_43_to_451	1	p2	(AC)7	14	57	70	CACACACAACACGTGCAAAC	59.669	20	TGTATCCGTGAGCGTCTGTT	59.318	20	108
HQFKBVV01B2V63_from_43_to_469	2	c	(TGT)5tac(TGT)5tgctgttgctgttgttgttgctgttgttgttgttcttgttgttattgtgggatgtttttgtctgttgttgctcc(TGT)5tattgttttat(TTG)6	151	192	342	TGTTGTTGTTGCTGCAGTTG	59.504	20	CCCCCGTCATACAACAAATA	58.214	20	293
HQFKBVV01BBTV6_from_39_to_409	1	p2	(CA)8	16	106	121	ACGTGCACACTGACACACAG	59.369	20	CATGTGCATGCATGTCTGAG	59.849	20	170
HQFKBVV01EL4JS_from_39_to_462	1	c	(CA)9aacncag(AC)6aaacncacg(AC)8	62	40	101	ATACACACGGGCTGCACAC	60.62	19	GTGTTGTCGTCGTCGTCGT	60.812	281	5
HQFKBVV01ECHCU_from_39_to_583	1	c	(AG)9acagacagac(AG)6ac(AG)27	96	182	277	CAAATGGTGCTCCAAAGTCC	60.495	20	CGGTTTTCGTTTTGTTGTTG	59.104	251	155
HQFKBVV02GTY3Q_from_43_to_655	1	p3	(AGA)5	15	96	110	GGGGGATTGGAGAGAAAGAG	60.008	20	CCAACCTACCCAAACCAAAA	59.696	20	220
HQFKBVV02GL2SX_from_39_to_546	2	c	(AC)7gacanaacacgacaacaaca(AAC)5	49	157	205	CAGCAACAACAATAATAACTTTAGCA	58.954	26	TGTTGTTGTGTTCGTTGGTGT	59.954	267	60
HQFKBVV01DW10E_from_39_to_519	1	p3	(ACA)5	15	157	171	CAGGACACATTACACACATACACC	59.217	24	TTGTGTTGTTGTCGCTGTTG	59.346	20	109
HQFKBVV02GSEMM_from_43_to_539	1	p3	(CTA)7	21	96	116	CTACTCCTCCTCCTCGTCCA	59.4	20	GAAGCAGAAGGGGAAGAAGAA	59.948	21	152
HR0103T02HZ0AP_from_39_to_449	2	c	(TG)9atgngtgcgtacgngtgtgtgttgtgngtta(GT)16agngtgtgtgtgngttgn(GT)7	113	189	301	GTGCGGTTGTATGGTTATGC	58.923	20	ACACACACCACACCGACAAC	60.393	20	189
HQFKBVV01BWO18_from_43_to_546	2	c	(AC)14aacaaca(AAC)9gaacgaagaacgaacgaacac(ACA)9	110	221	330	TGCAACACACATACATACACATCAT	60.117	25	TTGTTCGTCGTTAGTTTGGTTTT	59.959	23	300
HQFKBVV02I3MLG_from_43_to_613	2	c	(TG)6ttgttgttgtgtctactatta(TTG)5gttggttggttgttgtgtgttggttgttgttgtg(TGT)6	100	261	360	TGATGTTGCTGCTTTGTGTG	59.457	20	CCAAAACCAAAACCAAAACAA	59.739	21	273
HR8F2OA01CO2VB_from_43_to_487	1	p3	(CTA)5	15	32	46	TCGTCGTCGTTACGTCTACTTC	59.447	22	TACGTCGTGACGTGTGTGTG	60.276	20	241
HQFKBVV01BLPYC_from_43_to_626	2	p3	(TTG)5	15	301	315	TGTTGTTGATTGTTGTATTTTGTG	57.624	24	CAACCCACCAACAACGTAAA	59.337	20	215
HQFKBVV02JGS60_from_43_to_450	2	c	(GT)7ctatgcatgtatgtgcaccgtgtgtcgtgtgtgcgtgcgcacgcagtgtgtctgtgtgtgtttgtatctgtgtgtgcgtgcacgcac(GT)8ntgtgtgcggtgtgtgcgtgcgtgctagtgcgtgtagtgtcgtgtgtgttgta(GT)6	182	148	329	GTATGTGCACACGCGTTTTT	59.662	20	CGACCGCAACGACACAAC	62.416	18	244
HQFKBVV02FYJY2_from_43_to_570	2	c	(TTG)5ctattattgttgttgatgttgttattgttactgttgttgttattgttattgttgttgttgttattgatgttgttaatgttattatta(TTG)5tttgttttttattt(TTG)9ttaatgttgttattt(TTG)5	188	280	467	TTGATGTTGTCTTTTGCTGTTG	58.87	22	AACAAAAATAAACAAAGAATAAACTGC	57.74	27	291
HR0103T02F7IIS_from_43_to_709	1	c	(GTTTG)5tttggtctcgtttggtttggtat(GTTTG)5	73	126	198	CGTTTCGTTTGGTTTGGTCT	60.008	20	AACCCTACCCGTGGTAAGAA	58.435	283	87
HR8F2OA01DEJRT_from_43_to_611	2	c	(GTTG)7gtacggttaggttaggttaggt(TACG)5	70	359	428	TCGTCGTGGTCGTCGTACT	60.326	19	CGAACCGAACCAACCTAAAC	59.471	20	237
HQFKBVV02IW0WM_from_43_to_523	1	p2	(AC)9	18	41	58	CGTGCGCAACGCTACTAC	59.204	18	CGTCGTGTGTGTGTGTGTGT	60.168	20	294
HQFKBVV02GUPYW_from_39_to_543	2	p3	(TCT)7	21	358	378	TCCTCGTTCTACGTCCGTACT	58.876	21	GGAGAGAGAAGAGAGAAGAGAAGAGT	58.711	26	175
HQFKBVV01AM16X_from_43_to_431	2	c	(GT)6cgtgtgnggtgta(GT)6cgtgcgngc(GT)6	58	159	216	TGCAGTGCGTTGTATGTGTG	60.385	20	ACGTACGTCGCACGACACT	60.397	19	227
HQFKBVV01ERM1D_from_43_to_464	1	c	(GT)8gctag(GT)6ggtgtgtgtgtggtgtgtgtgtgcgngcgtgtgtgtgtgcgn(GT)8gngtgtgtgc(GT)6	113	63	175	ACGCCTCTCTGTGTGTATGC	58.912	20	TAACGACGACACGACACCTC	59.751	263	34
HQFKBVV02H50R0_from_39_to_444	1	c	(TG)6catgtc(GT)7	32	67	98	TGTGTGTGCGTGTGTGAATA	58.06	20	ACACACTACACGACACTGTCAAC	57.708	23	129
HQFKBVV01BFSCC_from_43_to_437	1	c	(CA)6tgcacacacacaagcacgcacc(CA)10	54	46	99	TGCAAACGCACTTACACACA	59.944	20	TCGTGTGTGACGAGAGAGAGA	59.747	21	200
HQFKBVV02JAX8E_from_43_to_491	1	c*	(CCT)5(CTCCTA)6*ctcta(CTT)6c(TCT)7	91	32	122	TTCCTTTTCTTCTCCTTCTCCT	57.78	22	GACGAACGACGACACGAGTA	59.905	20	220
HQFKBVV01D0MOF_from_39_to_552	1	p2	(AC)6	12	81	92	CACCCACAAGAAACACACACA	60.507	21	TTGGTTCGTGGTTAGTTGGTC	59.883	21	272
HQFKBVV01C9NX7_from_43_to_483	2	c	(AC)8gcgtcgcgacactacacagtacacgacaca(AC)8	62	305	366	CGCACACTACACACAACAACA	59.279	21	CGTACGCCGGTTTTAGTTTC	59.647	163	256
HQFKBVV02IGIC7_from_43_to_428	1	p2	(GT)10	20	43	62	CGTGTGTGTTTGTGTGTGAGT	58.064	21	ACACGACGGACACATTACGA	60.032	20	171
HQFKBVV01C3WHB_from_39_to_395	1	c	(ACA)6gcaacaacaataacagcaacaacaacaataacaacaataacagcaacaatacaacaacataacacagcaacacaacacacaacagcgacaacaac(ACA)5	128	69	196	AACAGCAACAATAACGGTAACAA	58.669	23	TGTCGTGTTGTGTCGTGTTG	60.251	20	231
HR0103T02JDR2Z_from_39_to_493	1	p3	(AAC)5	15	71	85	CACCAACAACTGCAGCAATA	58.344	20	GTGGTTTGTGTGTGGCTGTT	59.493	20	269
HQFKBVV01E1JVY_from_43_to_501	1	c	(TGT)7tttgttgttgctgttgttgttgttac(TGT)6tactgcggttgttgttgttatgttcctgtgttgatgttcttgtgttactatgttattgtgcttatgttgttgttgctgctgctgctattgttgttgg(TGT)6	180	204	383	TTGTCGTATGTTGTATTGTCATGTG	59.741	25	CCTGTGTGCCTTGAGAGACC	60.861	20	288
HQFKBVV02H5RQK_from_43_to_616	2	p3	(ACT)5	15	320	334	TCACCTACCAATCTTAGTTCAACTTT	58.795	26	CCGTAGGTAGTAGTCGGTTAGG	57.081	22	285
HQFKBVV02HGFYJ_from_43_to_590	2	p3	(GTT)8	24	284	307	CGTTTGTTCGTTGGTTAGGTT	59.051	21	CGTACACGACAACAACAACAACT	60.046	23	264
HQFKBVV01AG7H5_from_43_to_441	3	c	(AC)10tactacacacacncn(CA)13	61	302	362	GGTACGACCGACGACAACT	58.581	19	CGTGTTGTTGTAGTGTAGTGTGTG	58.28	24	137
HQFKBVV02JSK5O_from_39_to_455	2	p2	(AC)7	14	338	351	ACACCTACGCGTGCACATAC	59.67	20	CGAGTCGGTAGTGTCGTGTC	59.336	20	298
HQFKBVV01AH7IW_from_43_to_558	2	c	(CT)9cn(CT)10tctcttct(TC)8	64	269	332	TCGTCTCGTCGTCCTTCTCT	60.135	20	GAACGAACGAACGAAAGAAA	57.999	20	241
HQFKBVV02FTISV_from_43_to_444	1	p2	(GT)10	20	51	70	GCGTGTGTGTTTTTGTGTGA	59.191	20	GCATACACACGCACTGAACA	59.329	20	161
HQFKBVV02JU782_from_39_to_515	1	p3	(CAA)9	27	162	188	ACAGCAACAATAACGGTAACAA	57.339	22	TGTGTTGTGTTGTCGCTGTG	60.412	20	149
HR0103T02GNE7D_from_43_to_557	1	c	(AAC)5aataacaagaacaac(ACA)5aacaacaataataataacaagaacgacaacattagcaca(AAC)5	99	106	204	CAACAAACCACAAACAAACAAA	58.538	22	GTGATGTTGTGTGTGCTGCTA	58.349	206	55
HQFKBVV01EPDIN_from_43_to_665	2	p4	(TTGT)5	20	294	313	GATGTGTGTGCGTGTGACTG	59.772	20	CGAACCAAACCAAACCAAAC	60.241	20	238
HQFKBVV01BEML4_from_39_to_434	2	p2	(AC)7	14	355	368	ACTACGACGACGACGGACAC	61.196	20	TAGTCGCTCGTGTGTGTGTG	59.507	20	166
HQFKBVV02J4PON_from_43_to_587	1	p2	(TG)7	14	408	421	GGCCGGACGACCATATATTA	59.643	20	CGACCGTACGTACCTACTTACTACTT	58.509	26	297
HQFKBVV02HC0BQ_from_39_to_568	2	p3	(CAA)5	15	429	443	CAGCAACAACAACAACAACACC	61.445	22	TTGTTGCTTATTGAGTTGTACGTTA	58.097	25	269
HR8F2OA01AJ3ZJ_from_43_to_468	1	p2	(GT)7	14	52	65	TGTGTGTGCGTGTGTATGTG	58.539	20	CTACACGCCACGACGACTAC	59.39	20	228
HR0103T02JVSSL_from_39_to_563	2	c	(AAC)8acatcaacaacaaaaatagag(AAC)5ataacaacaacaac(CAA)5	89	242	330	AACAATGTCACAAAACCAATATCAA	59.589	25	GTCGTGTCGTCGTTTGTTGT	59.648	20	244
HR8F2OA01D0U3J_from_43_to_575	2	c	(TGT)5ttttgttgttgtttgttgttattgttattgtagttg(TGT)5	66	384	449	TGTTGTGTTGTGTTGTTGCTGT	60.158	22	CTGATCCGCTCAGTTCAAG	57.019	19	217
HQFKBVV02IC3PN_from_43_to_553	2	p3	(CAA)5	15	313	327	CAGCAACAACACACAACACC	58.597	20	TTGTGTTTATTCGTTTGGTTATTTG	59.303	25	240
HR0103T02I8357_from_43_to_491	2	c	(AC)10gacacgacgacacacacga(CGAC)5	59	341	399	CCAGTAAGGCGACACGCTAC	60.847	20	GTCGGTCGTCGTGGTAGGTA	60.975	295	135
HQFKBVV01BLRQ4_from_39_to_431	1	p2	(TG)6	12	259	270	TGTCCGTGTGTGTTTGTGAG	59.15	20	GCGCGGATACACAGACAA	59.36	18	153
HR8F2OA01A1JFI_from_39_to_434	2	p2	(GT)7	14	306	319	CGCATGTGTTTGTGTGTACG	59.66	20	AGACACACGCGTGAGCATAC	59.936	20	285
HQFKBVV01EZB4K_from_39_to_325	1	c	(AC)9aaacacacacgacgcacacacacgtatacacacacgcgtcgtg(CA)6tagg(CA)6	89	117	205	TCACGCACACACACAGACAT	59.772	20	CGACCACACCACGACTGA	60.306	18	225
HR0103T02FUS22_from_43_to_427	1	c	(ACGCAC)5acaacacg(CA)7	52	239	290	CACAGAAAAAGACACGCAGAG	58.713	21	GCGTGCGTGTAAGTGAATGT	59.794	297	47
HQFKBVV02JJI60_from_43_to_750	2	c	(ACT)8acactactactactacgtacgtacgtactaactactactactacctacct(ACCTA)7	109	557	665	TTAACCGGTAACCGTAACCTT	57.644	21	CGTACGTCCGTAAACCGTACC	61.533	21	296
HQFKBVV02HB73J_from_43_to_429	1	p2	(TG)6	12	43	54	CGTGTGTGTGCCTGTGGT	60.214	18	TGCGCTCACACACTCTCTCT	59.922	20	177
HR8F2OA01CEC3F_from_43_to_491	2	c	(AC)9gacacg(AC)9aacaacaacgtcacacg(AC)7	73	330	402	AACCAACAACACCACGTACC	58.243	20	GTGGTGTCGGTCGTCAGTC	60.157	19	131
HR0103T02HZMYV_from_43_to_418	3	p2	(CA)6	12	308	319	GCGCACATGCATTTAGACAC	60.296	20	GTGTGCGTGCGTGTGTATG	60.847	19	229
HQFKBVV02HFX7W_from_43_to_505	3	p2	(AC)7	14	354	367	CAACACGAGTCCAAACAACAA	59.643	21	TCGTGTGTAGTGTTCGTGTGT	57.649	21	283
HR0103T02GIASZ_from_43_to_437	1	p2	(CA)7	14	85	98	GGCTCACTCTCACACACACC	59.283	20	CATGTTTATGTCCGCGTGTT	59.469	20	157
HQFKBVV01CB8UX_from_43_to_462	2	c	(TC)7(AC)6t(AC)7tgtcgcgacactcgacacacct(AC)6	75	306	380	CGACGACGAACGTCTACAAC	59.365	20	TAGTCGTGTGGTGGTGGTGT	59.915	192	215
HQFKBVV02HU6XU_from_39_to_609	1	p3	(GTA)6	18	480	497	ACCGTAGTGAGTAGGTGGATGT	57.605	22	CGTACTAACTAACTAACAACGAACGTA	57.529	27	278
HQFKBVV01AM93O_from_43_to_450	1	c	(TG)7(AG)9tatgcgcacgagcttgttgtgttgcgcgcac(GT)9gagcgtgtgtgtgtgacgtctgtgtgcgtgtgcgtgc(GT)12cgtgtgtgagcgtcggtgtgttgtgtgcactgtg(GT)6c(GT)6	201	118	318	CTCGCCCGTGTGTGTATGT	60.61	19	ACACCGACGACCACACAGT	60.062	296	49
HR0103T02JI4NK_from_43_to_500	1	c	(CAA)5tagcaacaagagcaacaaag(CAA)6catcaactt(CAA)5catcaacaactacaat(AAC)6attaacaacaacacattatcagcaattacaacaacacagcag(CAA)5	168	73	240	CAACATCAACAAGAGCAACAA	57.394	21	TGTGGTGTGTGATGTGTATGTG	58.761	281	24
HQFKBVV02FOGEM_from_39_to_464	2	c	(AC)6gacacac(CA)10	39	357	395	CGCTACTACAGGCACACACC	59.39	20	GTGTCGTCGTCGTCGTGTC	61.439	264	162
HQFKBVV01DAJSZ_from_39_to_528	2	p3	(ACA)5	15	412	426	AACAACACCAATGGCAAATTA	57.94	21	TGTTGCTGTTATTGTTGTATTTGTT	57.841	25	162
HQFKBVV01EB1H7_from_43_to_428	1	c	(GC)6gtgtgtgtatgcgcgtgtgcgtcttgtgcgtgtgtgcgcgcgtgagtgttta(TG)10cgagtgtc(GT)7gagtgtgtgtgtgcgtgtgcgtcgtgcgtagtgtgtgtgcgcgcngtgcgtgtgtgtgcgtgtgtgtagngtgtgtgcgtatgtgtgtgtgtc(TG)8t(TG)7	230	71	300	CGCATGCGTGTTTTCTGT	59.409	18	CGACACTACACACACGACGAC	60.282	290	40
HQFKBVV01CE3UL_from_43_to_597	3	c	(AAC)7agtaacgaataacaacaacaactaacaat(AAC)6tagtacacaaacaaacaactaacaacaacaacaaacaacaacaacaca(AAC)6	134	374	507	CGCACAACAACAAACACAACT	59.715	21	GTACCGCGTACCCTGTGTGT	60.896	224	323
HR0103T02FVNOO_from_43_to_481	1	c	(CA)11taaacacacaaacacacacacaaacacacgcg(CA)9cgcgtgcgcgaccactcg(AC)8t(CA)8cgact(AC)10	148	38	185	GCACACACACATACACAAACACA	60.444	23	GTACGTGGTCGCGTGGTAAG	61.537	299	0
HR0103T02GQV5I_from_43_to_531	1	c	(TG)6ttcgggtgcgtgcttgtgtgcgtgcgtgtgagtatg(GT)9	66	33	98	CATGCGTGCGCATTTGTT	62.86	18	CACCGACGACTACACGACAC	60.227	151	12
HQFKBVV02G6MP1_from_43_to_455	1	c	(GT)8gcaaacaagtgtgcatgcgcgcacgcgc(GT)6ttgcgtag(GT)6gagtgtgcgtgggtgcatgtctgcgtgtgtgcgtgtatgtgtttgcttgcacgtccgtttttgtgtgtgcgtgtt(TG)11cgtgtgc(GT)8	196	40	235	TGCGAACGTGTGTGTATGC	60.339	19	GCGTTCCCAACTTAAACGAC	59.615	20	300
HQFKBVV02H3FSS_from_39_to_429	2	c	(CA)6cg(AC)6	26	269	294	ACAATCACTCCCGCTCACAC	61.146	20	TCTGTGTGTGTCGACGTAGC	58.432	20	297
HR0103T02IR37A_from_43_to_427	1	p2	(CA)12	24	54	77	CACGCACACACACACCTACA	60.276	20	GCGCGTGTCGTCTGTAGTA	58.615	19	124
HQFKBVV01EOJH6_from_43_to_418	1	p3	(ACA)7	21	81	101	CAACAACTACAACAACAGCAACA	58.86	23	CGACCACACCACGACTGAT	60.607	19	292
HQFKBVV01EP0OL_from_43_to_458	2	p2	(AC)7	14	212	225	CGCACACCACAATTTTTCAC	60.011	20	GTGTGTGTGTCGGTCGGTAG	60.072	20	128
HQFKBVV01EZTQ6_from_43_to_519	1	c	(GT)10acgtcgtgtcgtcgtccgtc(GT)6	52	332	383	TGGCTTTGGTAGCGAATGTT	60.637	20	CACAACACACGACGACACAC	59.651	20	300
HQFKBVV01CTKRH_from_43_to_426	2	c	(CA)14cgcacatgcattatcgtacgccgctcgcacatacacgcgcacgtg(CA)7cgcatacacacacacgcacaaatntgcacacatacacaaacaaacacacgagcgcgcgtgcgcag(CA)7	166	153	318	CACGCACGTACTTGCTCAC	59.046	19	CGTGTGCGTGTGTGTTGTAT	59.086	294	55
HQFKBVV01E2LPA_from_39_to_471	1	c	(TG)8ngtgtcgngtgcgnactgtgttggtntgtgtgtgtcgtncgtgtgtcgtgtgngccngn(GT)7aagtgtgtgngngagagtgagngtntgccgngtgngtgn(GT)6c(GT)9	159	175	333	CGCTCGCTATTCGTTGTGT	60.027	19	ACCGACGACTAAACGGGTAA	59.494	293	129
HQFKBVV01ARJ0P_from_43_to_542	1	p3	(TGT)6	18	70	87	GGGTGGTGGTTGTTGCTAAT	59.717	20	CACACGATACACACCACACAA	58.908	21	255
HQFKBVV02JOKUG_from_43_to_484	1	c	(AC)8gcagacgcacacgcacacgcacacgcacaccgacacactag(CA)9ccncacaaaacgcacaacgacaacgcacacact(CA)9cn(CA)8	144	125	268	CACACAGGTCACGACACACA	60.258	20	CGTACGTGTCGGTTCCTACC	60.431	297	91
HQFKBVV01ATHZM_from_39_to_358	2	p2	(AC)6	12	170	181	ACACACACCCTTGCAGACAG	59.782	20	TCGTGTGCCTTGAGAGTACG	60.049	20	220
HQFKBVV02GN4MW_from_39_to_564	2	p2	(TG)6	12	266	277	TGTCGTCGTTGTGTTGGTCT	60.203	20	ACCCCGTAAACCCACTAACC	59.976	20	298
HQFKBVV01E04YK_from_43_to_592	1	c	(AAC)5aaa(AAC)5aataacagcaacgacaataacaacaacaac(ACA)5at(AAC)8aggac(ACA)5tacaacaataacagcaacaacaacaacc(ACA)8	176	56	231	CAGCAACAATAACGGCAACA	60.698	20	TTGTTTGTTGTTTGTTAGGTTAGTTC	57.968	263	30
HQFKBVV02HPIMT_from_43_to_482	1	p2	(CA)7	14	134	147	CGCACGCACACTACTACACA	59.555	20	CGTGGTCCGTCAGTACGTC	60.17	19	101
HQFKBVV02JP8FZ_from_43_to_474	2	p2	(GT)11	22	241	262	GTTGTCGTTGCTTGGCTGT	59.896	19	GACAACAACGGACACACAGG	60.047	20	158
HQFKBVV02I1A2K_from_43_to_446	2	p3	(TTG)6	18	315	332	TTGCTGTTGATGTTGTTGTTG	58.23	21	CCTGTGTGCCCTTGAAAGAC	60.69	20	295
HQFKBVV01D2VLH_from_39_to_692	1	c	(CGT)5cctttgtttggtttaggtttacgtttaccttcggtttggttcgtcgtttggttttaggtttacgtta(CGT)6cccttcg(TTGGT)5tcgttcttcgtnttagtttagttgttggttgtttg(GTT)6	185	205	389	CCTACCTGTGTTGTCGTGTAGTG	59.634	23	GGAACAACCAAACAAATAGACCA	60.136	298	127
HQFKBVV02F2UKF_from_39_to_441	2	c	(AC)6tatacgcacgcacgcacacactacaaacacaaacacagtg(CA)7cgacgcacacacgtgcncactactgtctctcacacctcacgacacaa(AC)7	127	221	347	TGCACACTCCTACCCAAACA	60.152	20	GTGTGTGTGTTGCGTCCTC	58.633	19	209
HQFKBVV01EQHDW_from_43_to_461	2	c	(CA)9acaaaaacaacaggcgt(AC)7	49	153	201	CACACACATATGCACGCACT	59.196	20	GCGTGTGTGGTGTACGAAGA	60.79	282	96
HR0103T02G1ENB_from_39_to_439	2	p2	(TG)6	12	216	227	CGTGTGTGGGTGTGTGTGT	59.934	19	AGACGACACGCGACGTAAC	59.92	19	288
HQFKBVV02JGMD8_from_43_to_507	1	c	(CA)8cgcacacacacatacgacatacgaccacgaccgtacgacacg(AC)7	72	271	342	GGGTTGAATTTGGTCGAGAA	59.91	20	CGTGTTGTTGTGTGTGTCGT	59.069	20	295
HQFKBVV02FQ7NT_from_43_to_375	1	c	(GT)13gacagtgtttggngtacgtgtgtgtgtgcgcgtcttgcgtgtgcgtgtgtgcacgnggtgg(GT)7	101	131	231	TTGTGTGTGAGTGCGTGTGT	59.818	20	GTACGAGAGCGCCACACC	60.436	18	205
HR0103T02IK3MD_from_43_to_519	1	p3	(CAA)8	24	67	90	CAACAACAACAATAGCTTCAACAA	59.269	24	TGTTGTGTTGTCCTGTGTTATGC	60.892	23	228
HR0103T02FWKC7_from_39_to_568	1	p4	(CCGA)5	20	448	467	GAACCGACCACGTTAACACC	60.277	20	CGTCGTGTCGTGTCGTGTA	60.38	19	130
HQFKBVV01BHJ45_from_39_to_428	1	c	(CA)7aacacaaacacacatacaaacacgtgcgcacgcacacacacgcaa(AC)7gtgcacgcacacatacaa(AC)9aaaacgacgcgcgcgtg(CA)12	150	74	223	CGTGCACACACAGGTACACA	60.276	20	CACGCGCATGCTTATCGT	61.976	279	9
HQFKBVV01D6HMA_from_43_to_852	1	p2	(GT)9	18	44	61	TGAAGAGTGTGTAGCGCAAAG	59.28	21	ACCCGGTTACCGTACCTACC	59.998	20	238
HQFKBVV02FOF15_from_43_to_587	2	c	(AGT)6aggagttgtagg(AGT)9cgcg(AGT)11	94	155	248	TGTTGTGGAGTGGCAGTAGG	59.745	20	CCTAACCTTACGTCGACTTACTACG	59.711	25	249
HQFKBVV01ENENG_from_43_to_436	2	p2	(TG)6	12	316	327	ATGCGCTCGCATTTGTTTT	61.684	19	CATCACACGCACACACACAT	60.079	20	254
HQFKBVV01ASZ9H_from_43_to_548	2	p2	(CA)7	14	406	419	CCAACAATAGCAGCACCACT	58.802	20	TCGTTGTTTGTTGTTTGTCGT	59.133	21	275
HQFKBVV01DWE3H_from_43_to_437	3	p2	(GT)11	22	328	349	CGTGTGTGTGCATGCTAGTG	59.963	20	GCGTCGACACTACGTCTCTC	58.624	20	167
HQFKBVV02JXBIC_from_39_to_455	2	p2	(AC)13	26	294	319	CACAGCACACACACACTATGC	58.805	21	TGTTGTCGTGTTGTAGTGTCGT	59.186	22	220
HQFKBVV01B5K49_from_39_to_471	1	p2	(GT)7	14	232	245	TATGTGTGTTGCGTGCTTCA	59.902	20	CAACGTACAGACCCCGTACC	60.291	20	200
HQFKBVV02IY46S_from_39_to_446	2	p2	(AC)8	16	332	347	TGGAAACACACACACACACCT	59.949	21	ACGTCGTTTTCGTTGTGATG	59.615	20	299
HQFKBVV01DIA0L_from_39_to_329	1	c	(AC)8gcatacacacatgaaaacacacatgcgcgtgtgtacacaggcacacacagt(CA)6cgcgcacatacacgcgcgtgcacacacatacgcgtacgcacatacacacgcgcg(CA)6	145	50	194	CACAGACACAAACAGGCACAC	60.259	21	CACCACGACTTGCTCACCTA	59.897	241	8
HR0103T02HELQW_from_43_to_549	2	p3	(CAA)9	27	229	255	CAACAACAGCAACAATAACAGC	58.423	22	TGTTTGTTTTGTTGTGCCTTAT	57.312	22	284
HQFKBVV02FJX1Y_from_43_to_431	1	c	(AC)12ag(AC)7gcacatacacgcgtgcacata(CT)7cacg(CA)8tgtgccgcacgcatacacatg(CA)7	130	153	282	CACACACTCTCGTGCAAACA	59.48	20	CTCGTGTGCCTTCGTAGAGA	59.187	270	111
HQFKBVV01BGVPP_from_43_to_519	2	c	(AC)8aatcacacacaacngcagcatcagcaaacaacaaaaacacaacaactaaatcaacacaataaggaacaac(CAA)6	104	289	392	CACACATACACACACACATACACAA	59.277	25	TTGTTGCTATTGCTCGTTGTT	58.503	299	148
HR0103T02ITGZB_from_43_to_495	1	p3	(ACA)7	21	68	88	CAACAACATTAGCAACAAACAACA	60.001	24	ATGCTGTGAAGCTGTGTGCT	59.654	20	100
HQFKBVV01EV34F_from_43_to_556	2	p3	(ACA)5	15	435	449	ACCACCACCAACAACAACAA	59.745	20	GTCACGGTCCCGTCATGT	60.4	18	188
HQFKBVV02HL64B_from_43_to_502	2	p3	(GTC)5	15	416	430	TCACTCCGTGTTGAGAGTGG	59.864	20	CGACGACACACACTACTACTAACTAA	57.013	26	294
HR0103T02HDEKB_from_43_to_438	1	c	(TG)6tatgcgcgtgcaggcatgcgcggcgcgtgttcatgtgtgtgt(GA)8	70	70	139	GCGCGTGTGTGTTTGTGT	60.382	18	CGTACGACACGTCGAATAGC	59.371	20	182
HR0103T02HVOZI_from_43_to_522	2	c	(TTG)5ttcctattgttggtgtgttgttgttgttatgttttgtgttgttgtc(TTG)5ttctgttgttgttg(TGT)7	111	342	452	GCTGCCTTGTTGTTGTTTTGT	60.204	21	AGCAGCCCCGCATACAAC	62.19	18	168
HQFKBVV02F4E09_from_39_to_591	2	c*	(ACCG)8t(ACCG)5accaccgaccgac(CGA)5ccgaccgacgaccgaccgtacgta(CGTAC)7(TACC)6*	161	361	521	CTCGTCTCGTCTCGTACGTC	58.622	20	TCGGTTACGGTTGGTTAGGT	59.355	20	260
HQFKBVV02F3GQ2_from_39_to_472	1	p2	(AC)8	16	197	212	TTGGTCTGGTCGTGTGACAT	60.005	20	TTGTGTGTGCGTGTCTGTGT	59.818	20	253
HQFKBVV02IU0BS_from_43_to_621	1	p4	(CGTA)5	20	443	462	TTCGCGATCTCGCTTTTATT	59.95	20	CGAACGAACGACGACACTAC	59.365	20	258
HQFKBVV02JJS2Y_from_43_to_608	1	p3	(TAG)5	15	365	379	AAGTTGGTCGTCGTCGAAAC	60.156	20	ACGGACGAAAGTTGGTAACG	60.03	20	167
HQFKBVV01D31E1_from_43_to_525	1	p2	(TG)6	12	358	369	GGTCCGTTTAGTCGGTCGTA	59.993	20	CCTCACACACACCACCACAC	60.997	20	278
HR0103T02JBXSP_from_43_to_517	1	p2	(AG)6	12	396	407	GAACAGCGACTACGTGTGGA	59.905	20	CCCGTCATTTCTCTCCAACT	59.137	20	109
HQFKBVV02GBX3I_from_43_to_563	2	p3	(ACA)7	21	184	204	AACAACAACAACACCAATAACAA	57.096	23	TGCCGTATGTAGTGTTTGTTTG	58.68	22	291
HQFKBVV02I77GA_from_39_to_707	1	p2	(AG)18	36	195	230	CGGAATTGGATCACAATCAGA	60.848	21	AAGTTTTACGTTTTTACCCTTACCTT	58.357	26	299
HR0103T02IKPSJ_from_43_to_468	2	p2	(GT)7	14	313	326	TTGCGTGTCGGTATGTGACT	60.183	20	ACAACGACGACGCCACAC	61.867	18	177
HQFKBVV01DVTJU_from_39_to_542	1	p2	(TG)13	26	63	88	TGTGTTCGTGAGTAACTATCATCCT	59.145	25	TCGACGACGACCTACTACACC	60.186	21	122
HQFKBVV02IH7BR_from_39_to_444	1	c	(GT)7gctaacgtgcgcgcgtgtacgtgtgtgtgcgtgtatgtatgcgtc(GT)9tgtgttgcctgtgtgtgngtgtgtacgcacgn(GT)7	123	52	174	GCGCATGCGTGTGTATATG	59.713	19	ACAACACACGTCGCACACA	60.891	19	270
HR0103T02IJJXY_from_43_to_508	2	c	(AC)6aacacagcnttagcaca(AC)6	41	324	364	AGCACAACAACACAACACTTCA	59.31	22	GACCACCACCACGACTGAT	59.354	186	274
HQFKBVV02ISKTP_from_43_to_561	1	p3	(CAA)8	24	41	64	TGGTAGTGGCAGCATCAGAG	60.008	20	TCGTCGTTGTTGTGGTTGTT	60.049	20	253
HQFKBVV02IM5UB_from_39_to_446	1	p2	(AC)7	14	143	156	CACACTCACGCATGCACATA	60.347	20	GTGTGTCGGTGGTGTCTGTC	60.053	20	167
HQFKBVV01DAMDB_from_43_to_516	2	c	(ACA)6(CAA)6catacaacc(ACA)5	60	212	271	CGATAAACACCAACGAAGACAA	60.032	22	TGTGGTTGTGGGTTGTGGT	60.754	109	185
HR0103T02G1HCF_from_43_to_479	2	p2	(AC)6	12	317	328	TCAGCAACACAGCAACACAA	60.071	20	CCGTCATTGTGCCTATGGT	59.384	19	191
HQFKBVV01A8AFI_from_39_to_537	2	c	(TTG)5tt(TTG)8a(TGT)6atttggtgttgttgttgttattgttga(TGT)5	102	255	356	TGTTGTGTTGCTGTTGTTATGAA	59.191	23	ACTCGCGTCACCTACGACTC	60.476	20	268
HR0103T02GS5AG_from_39_to_499	2	c	(AC)6atatanatanacacat(AC)7	42	375	416	CAGCAACAGCAACAACAACA	59.504	20	CCTACGTCTCGTGTGTCGTACT	59.349	266	189
HQFKBVV01AQNRW_from_43_to_526	1	p3	(CTT)7	21	50	70	GGTTTTCCTCTTCCCCTTCA	60.414	20	TCATGAGGAACCAAGGGAAC	59.903	20	174
HQFKBVV02GM8PL_from_43_to_490	1	c	(CAA)5ccacaaa(AAC)6aag(AAC)6tataacag(CAA)5t(AAC)5aatacaacaacagtaacagcaacaacaataacag(CA)8	150	114	263	GCAACAATAACAGCAATAATAACAGC	60.311	26	TAGTCACGGCCCCGTCTAT	60.489	298	82
HQFKBVV02I0230_from_43_to_449	2	c*	(CA)9ct(CA)6(CACG)5*aactcgctataactcgcacgccgctcg(CA)6cg(CA)11cgatacgag(CA)6	134	179	312	CGCATGCACACAAACACTC	59.885	19	GTGCGAGTCACGTGCGTAGT	62.501	20	224
HR0103T02HD1PI_from_43_to_459	1	c	(GT)6ttgtgcatgcacgcgtgtgtgtt(TG)6	47	42	88	GAGCAGCATGCGTTAGTGC	60.736	19	AACCAACACCAACGACAACA	59.897	170	14
HR8F2OA01EDQJ4_from_43_to_434	2	p2	(TG)6	12	168	179	GTGTGTGAGAGCGCACAAGT	60.104	20	CAGAACGCACACACGACACT	61.006	20	184
HQFKBVV02I3CGC_from_43_to_521	2	p2	(GT)14	28	355	382	GGTGGTGTGTGGTTGTGTGT	60.232	20	AACGAACCGAACCGAACC	60.903	18	201
HQFKBVV02GXH5K_from_43_to_544	2	p3	(GTG)5	15	353	367	GTGCTGTGTGGAGTGTGTGA	59.288	20	CAACCAAACCAACACGAACT	58.523	20	251
HR0103T02HJ6TK_from_39_to_412	2	c	(CG)6tgcgcacaact(AC)8atacccacgcgcacacagaaccatacacgtgcgtgcacacacacgcacacgcacacacactacacacgcgtacgca(CT)6(CA)6	139	172	310	CCCACACGCAGACAAATAGA	59.716	20	GCATGTGTGCATGTGTGGTA	60.037	193	143
HQFKBVV01AEW50_from_43_to_565	1	c	(AAC)5aat(AAC)6atcaact(ACA)12	79	69	147	GACCACCACCAACAACAACA	60.309	20	GTGTTCGTCGCAACTTGTGT	59.801	223	22
HQFKBVV01CZ4B0_from_43_to_474	1	c	(TG)8tttgtgtgtgcgcacgtgtgtttgtttgtgtgggcgtgc(GT)10gcgcacgcacgtgtgtgtttgtgtgtatgc(GT)8ttgtttatgtgtgtgtgtctgtgagtgcgtag(GT)6	165	57	221	GGGCTCGTGTTTGTTTGTTT	60.015	20	ACAGACACGCGCAGAAGTAA	59.664	20	222
HQFKBVV02IQDR0_from_43_to_539	2	c	(GTT)5gatgtgctgttgtctttgctattattattgttgttgtttgttgttattctatta(TTG)5	84	364	447	TTGTTGTTGTTGTTGCGTGTT	60.103	21	CCGACCTACGATACGCTCAC	60.678	20	281
HQFKBVV02JV4FU_from_43_to_434	1	c	(TG)8cgtgtgtgtgtgcgtgtgtttgatgcgtgtttgngtgtgtgtgtagtatagtagtgc(GT)8atgtgc(GT)10	115	140	254	CGCGAGTTTGTTTGTTTGTG	60.329	20	GCGCGCGACACTACTACTAC	58.78	273	101
HR0103T02FXQCK_from_43_to_538	2	c	(GTT)11gtc(GTT)5gtgttgtgttgtgtc(GTT)9	93	271	363	TGGATCTGTAAACCGGTCATT	59.302	21	CACACAACGACACAACACACA	60.148	21	252
HQFKBVV01ERNVZ_from_39_to_429	2	p2	(GT)6	12	205	216	GCGCGTGTGTGTATGTTAGG	60.203	20	GACGACGACGACACGACAC	61.439	19	223
HQFKBVV02GTTVA_from_43_to_589	3	p3	(TGT)5	15	466	480	GTTCGTCGTCGTCGTGGT	60.759	18	CTACGAACAACAACACACACAA	57.25	22	105
HQFKBVV02FJXZE_from_43_to_450	2	p2	(CA)7	14	265	278	CACATACACGCGCACACATA	60.209	20	CGCGTTCGTTAGTTGTTGTG	60.351	20	148
HQFKBVV02HVA2V_from_39_to_591	1	p4	(ACGT)6	24	403	426	GCCTGACGACCAAAGTATCG	60.657	20	CGGTCGTCGTCGTACTTCTT	60.312	20	191
HQFKBVV01DMPJS_from_43_to_437	2	p2	(TG)6	12	272	283	TGCGTACCTGTGTGTGTGTG	60.276	20	ACACACGACGTCCGACAAC	60.655	19	230
HQFKBVV02JED2K_from_39_to_425	1	c	(GT)6gcgcgtgtacgtgtgtgcacgtgtgtatatttgtgcgcacgcgcgtttttgatgtgcgtgtt(TG)6	86	47	132	CGCACGTGTGTCTGTGTATG	59.804	20	AGTAGCCCCGTCGCACAC	62.291	279	5
HQFKBVV02I80S6_from_43_to_500	1	p3	(TGT)13	39	89	127	CCAATTTGGGCGGTGTATAA	60.56	20	TCACCGTTCTGATCCCTACC	59.927	20	247
HQFKBVV01C17QG_from_43_to_470	2	c	(GT)6aggngagagagagagtagngtgtcgcgacgagtgtcgcgcggcga(GT)6	69	235	303	TGCGTGTGTGAGAGAGAGAGA	59.906	21	GCAGTTACACACACACGACAC	57.647	21	300
HR8F2OA01AP78X_from_43_to_560	1	p3	(CAC)5	15	55	69	AACTACAAGAACAACAACAATGCTAA	58.501	26	TGTTGTGGTGTGTGTTGTGTTA	58.42	22	275
HQFKBVV02GDIL9_from_43_to_463	2	c	(TG)8c(TG)7ctgtgtgtttgcgtn(TG)7tn(TG)15ttgttgttgtgt(TG)6tcgt(TG)8ttgttgtgtgtgtgtcgtc(GTT)9	182	198	379	TGTGCTGTTGCTCTTGTGTGT	60.563	21	CACACGACCGACACAACTAAC	59.123	21	287
HQFKBVV01CU15O_from_43_to_633	2	p3	(TTG)7	21	429	449	CGTGGTCGTTACGTGGTTTA	59.507	20	CCAAAACCAAAACCAAAACAA	59.739	21	248
HR0103T02HL48V_from_39_to_423	2	p2	(GT)11	22	182	203	TTGTGTGTGCCTCCATGTCT	60.162	20	GCGCATTCGTGTGTGTAAGT	59.794	20	200
HQFKBVV01CYIWP_from_43_to_365	1	c	(CAA)5t(AAC)6aat(AAC)6aataataataacaacaacaataacaa(AAC)6	99	33	131	CAATAACAGCACTACAGCACACA	58.98	23	CACACACGACTTGCTCACCT	59.94	271	5
HQFKBVV02H3F2W_from_43_to_570	1	c	(CTT)8gac(CTT)11	60	40	99	TTCTTCTTCTCATTCTCCTTCTCA	58.781	24	GACGAATAGTAGAACGACGGAAAT	59.932	24	207
HQFKBVV01C7XTO_from_39_to_504	1	p2	(AC)10	20	361	380	TCCACGAACCACACCACTAA	60.001	20	CGTGTGTGTCCGTGTGTAGTC	60.129	21	167
HQFKBVV01ADDXJ_from_43_to_557	2	p2	(CA)8	16	390	405	ACGACGTCGGACGACTTAAC	60.179	20	GGTTCGTTGTGTGTGTGTTG	58.431	20	234
HR0103T02GQ2WK_from_43_to_513	1	p3	(CAA)8	24	61	84	TAACAACACCACCAGGACCA	59.848	20	TGTTGTTGCTTTCCCTGTTG	59.734	20	139
HQFKBVV01BBK6H_from_43_to_444	2	c	(CA)7aacacacgcacacaagcacacgcgtgcgtgcaatcatacgcacacgtgcacacacacat(AC)7tcacgcacacaagaccgcacgcacgcacgcacgcg(CA)7	136	169	304	GCGAGTGTAAACGCACAAAA	59.918	20	TGTCTATTGGTGGGGTAGTGC	59.867	285	105
HQFKBVV02HUU3V_from_43_to_537	1	c	(GT)6cgtgtcgtgtgtggtgtgtggtgtaggtggtggcgcgacgcgtgtgta(GT)8	76	373	448	GTCGGTGGTTGGTTAGGTGT	59.745	20	ACGTACGACTCGACCACACT	58.23	20	287
HR0103T02HCJZ4_from_39_to_527	3	p3	(TTG)9	27	369	395	TTGATGTTGTTGCTGTTGTTG	58.23	21	CACGCACTTGTGACGTTCTAA	59.959	21	191
HR0103T02J2CIG_from_43_to_516	1	c	(CA)14aca(AC)7	45	32	76	ACACACACGCTCACACACAC	59.203	20	GTACGCGGTACGTCGTGTAG	59.294	251	2
HQFKBVV01EKQ8J_from_43_to_551	2	c	(CAA)5gaacaacaccaacaacaacaacagcaacaacaacacaatagcacaac(ACA)5	77	357	433	AACAACAGCAGCAGCAAAAA	59.656	20	GGCCCCTCATGTTAGTTGTT	58.912	20	217
HR0103T02JQO97_from_43_to_576	2	p3	(AAC)5	15	408	422	TTGCACAACACACATCACAA	58.028	20	CGTACGACCCGTCCGTATT	60.781	19	270
HQFKBVV02HXMOV_from_39_to_482	1	p3	(AAC)5	15	344	358	CTGTTCCTTCCCCACAAAAA	59.942	20	CACCACGACTTGCTCACCTA	59.897	20	253
HQFKBVV01D61M9_from_43_to_549	2	p3	(GTT)7	21	174	194	GCTGCTGCAGTTGTTGTTAGTG	61.051	22	CAACAGCAAAAGCAACAAAAAG	59.96	22	182
HQFKBVV01A820M_from_43_to_452	1	p2	(AC)7	14	196	209	GGCATGCACACACATACACA	60.037	20	GAGTAGTGTGGTCGCGTCGT	61.34	20	158
HR0103T02GPGBN_from_43_to_527	2	p2	(TG)9	18	208	225	TGTTATTGTTGCTGTTGTTGTTG	58.716	23	AACCCACGAAACCCACTAAC	58.815	20	287
HQFKBVV02HRVWK_from_43_to_463	1	c	(AC)12tcacaaacagaaactcacgcacgtaggcacg(CA)9aacacacatacacacacg(CA)6	103	119	221	GTGCGTGCTCTCACACTCA	59.734	19	TGTGCGTTGTGTGTTTGTGT	59.669	20	229
HQFKBVV01E0WIQ_from_39_to_304	1	p2	(AC)7	14	45	58	ACAGACGCACCCACACAAAC	62.062	20	CCCTGTGTGCCTTGAGAGAC	60.861	20	251
HQFKBVV02GCMCL_from_43_to_543	1	p3	(TTG)5	15	282	296	CTCGAGAGAACACCGAGTCC	59.986	20	AGGATCATCATGCCGCTATC	60.028	20	190
HQFKBVV01EIVUY_from_43_to_505	2	p2	(TG)6	12	147	158	TGTGTATGCGTGTGCATGTC	60.197	20	ACGTCGTGGTCGTCACTAGA	59.336	20	295
HQFKBVV02FJ31G_from_43_to_562	1	p2	(AG)10	20	35	54	CCCAAATGATATTCATGGACCT	59.909	22	TCCCTCGTCGCTCTCTCTAC	59.703	20	117
HQFKBVV01EL79X_from_43_to_428	1	p2	(GT)10	20	142	161	GTGCGTTTGGGTGTGTGTC	61.078	19	ACGCACACACGCACTAGATA	57.955	20	103
HR0103T02HRM2B_from_43_to_532	1	p2	(AC)34	68	351	418	TACCAACCCCATCCACAAAT	59.91	20	GGGTACGGTAGTTAGGTTGGTTTA	59.632	24	282
HQFKBVV01D82PG_from_43_to_455	1	c	(GT)6ccattgtacgtgtgtgtgcgtgcgtgtgaatgtgtgcgcgcgtgcgtgt(TG)7tcgtgtgtcgtgtgtgtgtcgtgtgtgtgtcgtgtgta(GT)7	127	32	158	GCGTGTGCAGGTCTGTGT	59.408	18	ACGCACACACGACACAACTA	58.79	20	251
HQFKBVV01EKMDD_from_43_to_858	1	c	(AGA)9gaag(AGA)5	46	58	103	TGGAAGGATATAAGAAGAAAGAGAA	57.009	25	CGAAAACCAAAACCAAAACAA	59.87	21	245
HQFKBVV01ELJLS_from_39_to_488	2	c	(CAA)5cagcacaacaacacacaacaacacaacaacacagctacaacaaaacaacaac(ACA)5	82	308	389	CAGCAACCAGCAACAACAAC	60.347	20	GCCACACCACGACTTGTCT	59.728	150	285
HQFKBVV01DUMTR_from_39_to_554	1	c	(TGT)8tattattattgtttttgttgttgttg(TGT)6tacagttattgttattc(TTG)6ctgttaa(TGT)7	131	38	168	TGTTGTCCCCTGTTTCTTTT	57.147	20	CAGCAACAACAACAACAACAA	58.286	21	286
HQFKBVV02JFG2P_from_39_to_504	1	p2	(AC)9	18	147	164	CACACACACGTCACGCTACA	60.437	20	CGTAGTGTTGCGAACTGACC	59.365	20	133
HR0103T02I9B0W_from_43_to_538	2	c	(ACA)7acgaagaacaacaactaagacgaac(ACA)5	61	374	434	CACACAACACTCAGCACACAC	58.779	21	TTGTCGTTGTTGTCTTGTTGTTA	58.318	216	259
HQFKBVV02ICXG7_from_39_to_428	1	p2	(AC)7	14	53	66	GCGCACACACACACTCACAT	61.928	20	CGTGCCTGCTGTTGTTTGT	60.923	19	163
HQFKBVV01BH9EP_from_43_to_426	1	p2	(TG)9	18	99	116	TGTGCGCGTGTGTATGTGTA	60.823	20	CACGCACTAGCCACACACTAA	59.982	21	117
HQFKBVV02I050I_from_43_to_425	1	p2	(AC)7	14	117	130	GCACTCGCGTGAACACAAT	60.902	19	GTGTGTGTGCGTGTGTGTGT	60.177	20	226
HQFKBVV02GKNJF_from_43_to_472	2	p2	(GT)7	14	178	191	GTATGCGATGCATTCGTGTG	61.114	20	AACGACACACTCGACGACAC	59.789	20	237
HQFKBVV02GW789_from_43_to_441	2	p2	(AC)9	18	231	248	CAACAGCCACACATGGAAAC	60.008	20	GTAGACGCGACCACACCAC	60.179	19	168
HQFKBVV01CD7Q5_from_43_to_555	2	c	(ACA)6caacga(AC)9ncacgacac(ACA)7accaaccaac(CAA)5	97	277	373	AACATTACCAATGGCAACACC	59.606	21	GTACCGTCCGTCCGTCGT	62.003	18	274
HQFKBVV02GKF47_from_39_to_468	2	p2	(AC)6	12	354	365	CCATGCACACACACACAACA	61.175	20	TCGGTCGTGTCGTAGTAGGTT	59.671	21	271
HQFKBVV02J1B81_from_39_to_462	2	p2	(GT)7	14	226	239	GTCGTCGCTCTACGTGTGTG	60.533	20	GGACGACACACACGACTCTAA	58.792	21	139
HR8F2OA01AI0EO_from_43_to_421	1	c	(TG)7cgcgcgca(TG)7	36	37	72	TGTGCGTGTGTGAGTGTATGA	59.794	21	CGCACTAGCAACGCACGTA	62.158	19	129
HQFKBVV01EEJ0O_from_43_to_522	1	c	(GT)8cgtgcgnacgtcgngtgtgctatgtcagtgtgcgtgcgtgcgtgt(TG)6	73	348	420	GCCACGTACGACACAAGTCT	58.807	20	CACAACAACGACCACACGAC	61.114	252	192
HQFKBVV01A9TG1_from_43_to_429	1	p4	(TCTA)20	80	128	207	TGTCTATCTGCCTATCTGCGTATC	59.804	24	CGACAAATAGAACAGATAATACAAAAA	57.299	27	215
HR0103T02G5K6K_from_39_to_441	2	p2	(AC)8	16	238	253	ACACACACACGCACACTCAC	59.203	20	GCACGCGTGTGTCTATGATT	59.753	20	255
HQFKBVV01AHS1G_from_43_to_544	1	c	(AC)6taaacaacacacaacgacgcgcgacgctactcacaactaaacgaat(AC)6tacacacaacta(AC)14	110	30	139	ACACACACACAAACAACACACA	58.412	22	CGTCGTCGTCGTCGTGTA	60.485	18	284
HR8F2OA01DG930_from_43_to_536	1	p2	(AC)15	30	77	106	GTTCACACCCACACGCATAC	59.887	20	CGTCGTCGTCGTCTAAGTTG	59.51	20	266
HQFKBVV01A13BK_from_43_to_437	2	p2	(GT)7	14	302	315	GTGCACGTCACGCAGTGTA	60.552	19	CGACACACACGACACACAC	57.93	19	148
HQFKBVV01C969H_from_43_to_484	1	p2	(CA)10	20	147	166	GCACGTGCAAACACAAACA	60.354	19	GGTCGTAGTGTCGTCGTGTG	60.227	20	235
HQFKBVV01B74SC_from_43_to_555	1	p2	(AC)6	12	67	78	TGGCACCAAAGGATGACATA	59.924	20	GGATTGTCGTACTCCGTGGT	59.851	20	205
HR0103T02JSVOY_from_43_to_429	2	p2	(TG)6	12	248	259	TGTGTGAGAGAGAGAGAGAGTGTG	58.9	24	ACGCGCACACACACAAAC	60.382	18	290
HR0103T02I3GQX_from_43_to_436	1	c	(TG)6c(GT)6gcgtgtgtgcacatgtgcgtggtgtgtttgcgcgtgtc(GT)6tgtgtgtagtgtagagtgtcgtgtggcgatgtctagtgtgtgtatgtgtgngtcgcgtcgtc(GT)6	149	39	187	GCGTGTTTGTGTGTGAGTGTG	61.313	21	CACGTCTCGACCGCTACAC	60.48	19	236
HQFKBVV02JKI9I_from_39_to_520	3	p3	(CAA)6	18	390	407	ACCAGTAGCCGTAGCAGTGG	60.334	20	TGTTGTGCTGTTGTTGCTGAT	60.363	21	296
HQFKBVV01CF3A2_from_39_to_415	1	c	(CT)7(CA)6cgcgtgcgcaca(CT)9(CA)6	68	245	312	CACACACACGCAAATTCACA	60.204	20	TGTGTCGTGTCTGTCGTACTG	58.338	165	192
HQFKBVV02IFVQ0_from_39_to_502	1	c	(CAA)7gcatcaacaacaacaaatgcataagcaccacaataataacaagcataatcttcaacaataagtagcaacaacagcaagcatcaataacaataacaatag(CAA)5	135	173	307	GAGGTCATCTATCAAGGCATAAGAA	60.007	25	TGTTGTTGATGTTTTTATTGTTGTTG	60.108	293	102
HQFKBVV01ERE82_from_39_to_499	1	c	(TTG)7aggttctg(GTT)5	44	105	148	TGGGGAGGTTCAGATGAGAT	59.46	20	TGATCCAACTCCACCATTCA	59.893	20	300
HR0103T02FMAJO_from_43_to_498	2	p2	(AC)6	12	306	317	GCAGCAACAACACAACACAA	59.351	20	TCCTACCTCCGTGGTGTCTC	60.112	20	247
HQFKBVV01A2XGF_from_39_to_463	1	c	(CA)14ccg(AC)9	49	117	165	ACACGCACAAGCTCACTCAC	60.104	20	TGTGTCGTCGTGTTGGTGTA	59.616	300	52
HQFKBVV02H4MEF_from_43_to_462	1	p2	(CA)18	36	310	345	GTTGTGCTACTCCCCCTGAA	60.111	20	CGTAGCAGGTGCTGCGTAAT	61.367	20	165
HQFKBVV02IKGIJ_from_43_to_595	1	p1	(A)19	19	230	248	GACGCAGGGTATGGAGAAAC	59.556	20	TCCCTTTTACCGTAAGCGATA	58.773	21	203
HQFKBVV02INY4V_from_43_to_478	1	p2	(AC)11	22	341	362	AGGACCCATCACAAGGATGA	60.326	20	TCGTGTGTGTCGTGTCTGTG	60.426	20	282
HQFKBVV02ISAEH_from_43_to_387	2	p2	(AC)6	12	179	190	GCGTGCGCACATACATAAAC	60.17	20	GTACGTGCATGTCGTGTCGT	60.672	20	138
HR8F2OA01CT8ND_from_43_to_433	2	p2	(CA)9	18	310	327	ATTTACGCACACACGCACTC	59.794	20	GTGTGGGCGTTTTCTAGGTC	59.598	20	121
HQFKBVV02ITYWY_from_43_to_498	1	p3	(ACA)5	15	262	276	GCGACTCAACAATGCAAGTC	59.45	20	ATGCCTTGTTGCAAGGTTGT	60.559	20	296
HQFKBVV01CPU02_from_43_to_429	2	c	(GT)7tgtgtgtgtgacgcgcgtgtgtgttgngtgtgtagtgcgngtgcgngtgtgngtgtgtgtgtacgtcgcgta(GT)6	98	231	328	GCGCGTGTGTGTGATGTG	62.137	18	AACGCACGACACGACGTA	59.894	18	235
HQFKBVV01COJFR_from_39_to_549	2	p3	(AAC)8	24	157	180	CAACAACAGACGCAACAACA	59.346	20	ATTCTGCAGATGCTGCCACT	60.977	20	115
HR8F2OA01AVG7E_from_43_to_498	1	p2	(GA)6	12	335	346	CGGATATGTCTACGAGGAGGA	59.16	21	ACTACCTTCTAAGACTGCTTTACGA	57.253	25	231
HR0103T02HXINE_from_43_to_440	1	p2	(CA)9	18	60	77	TCACCCACAGACAAACACAAG	59.626	21	CGTATTGTGTGCGTGCGTAT	60.609	20	276
HQFKBVV02I1JOS_from_43_to_505	2	c	(ACG)8aca(ACG)5	42	323	364	CGACACGACACACTGGAACT	59.782	20	GGTCGTCGTCGTCGTGTAGT	61.196	142	254
HQFKBVV02HS03O_from_43_to_543	2	c	(GTT)5gata(TTG)5	34	324	357	TTGCTGCAGTTGTAGTTGTTG	57.644	21	ACAACTAACAAGCGAAAATAAGC	57.006	23	213
HQFKBVV01DHU2C_from_43_to_434	2	p2	(AC)6	12	329	340	ACACGTGCGACGAAACTACA	60.37	20	GTAGCGCGTTGTGTGTGTG	59.954	19	125
HR8F2OA01AHM70_from_43_to_652	1	c	(CAA)5ttacaagcacaaaaatattacacaacaagcacaacaacaacaaatagaacaacaataacatcaacaacaagcacaaaaat(AAC)6	113	52	164	TCGAGGTAGATTTTAGGCAACA	58.899	22	TGTTTGTTGTTGTGTTTGTTGTG	59.486	23	259
HQFKBVV02INPD4_from_39_to_448	2	c	(AC)7aacagcgacacgcgcgtacanacacncacacacn(CA)7ccg(AC)9	83	268	350	ACTGCACACACACACACGAC	59.203	20	GTCGGCGTTACGGTGTTGT	61.97	275	126
HQFKBVV01AOS4H_from_39_to_452	1	c	(AC)7gcgcgtgcacacaaacacacgcaaaaacncacgcacgcacacatgcactaactcacgacgctcacgcacacgcacacgcacacgtgat(CA)8cgtt(CA)20	162	124	285	ATGCACACACCAATGCATAA	58.419	20	CGTCGTGTGTGTGTCGTGTA	60.276	282	35
HR0103T02F0HZL_from_43_to_536	2	p3	(ACC)5	15	409	423	CAACAACTACACACCGACACAA	59.577	22	GCAGATGTCGTCGTCACGTA	60.907	20	151
HQFKBVV01DNTRK_from_39_to_596	1	p1	(A)10	10	43	52	TGAAAGCCCCATGAAGAAAG	60.184	20	TACGAGGGTGACGTGTCAAT	59.01	20	269
HR8F2OA01C8QHP_from_43_to_537	1	c	(CAA)6aaacaataacaacaccaaaaacacaacaacaagaacagcaacaatacagcaacaatacacaacacaacgt(ACA)5	103	133	235	AATAACAACAACAACCACAACAACT	58.88	25	TTGTGTATTTATGGTTACTGTGTACG	57.361	26	290
HR0103T02HRGIV_from_43_to_555	2	p3	(CAA)8	24	437	460	CAGAACGTAACGAACAACTAATAACAA	59.944	27	TGTTGTGTTGTCGTGGTTGTAG	59.577	22	143
HQFKBVV01BTZWO_from_43_to_571	2	c	(ACGT)5ggtcgtacgtacgtacgtactacgtacgac(ACG)5tacgtcgtacacgacacacgact(AC)6gactacacacgacgt(ACG)5	130	182	311	GACCGTACGACCAACACCTA	58.497	20	AGTCGTGTCGTGTCGTGTGT	60.282	240	118
HQFKBVV02H9Z2I_from_43_to_509	1	c	(TTG)5atgttgttgttgttgatgttgtgttgtatttttgta(TTG)5ttattgttgttgatc(TTG)24	153	47	199	TGCTGTTGCTTTTGCTATGC	60.163	20	CGACACAACACTACCGAACA	58.172	20	274
HQFKBVV01A8P0P_from_39_to_569	1	p2	(AC)7	14	27	40	CTACACGTCACGCGCTACAC	60.539	20	CGTCGTCGTCGTGTTAGGTT	61.144	20	138
HQFKBVV01B0WZ3_from_43_to_428	1	c	(AC)7atacgcacgtgcgcacacccaca(CT)6(CA)7cccgcatacacacaaccacatacgtgcgt(AC)7aggcacacacacgcatgcgcgaatggactcacgcacgcatgcacgccgcacacacaaaaacncgcacacgcgcctgtcgtgct(CA)7	203	125	327	CGCACACACTCATACACAAATG	60.096	22	GACGTGCGCGTGTATGTGT	61.834	274	87
HQFKBVV02F470D_from_43_to_550	1	p4	(GTAC)6	24	410	433	CAATCTGCCACAAAAGGTGA	59.691	20	CGTCTCGTTCGTTCGTCGTA	62.347	20	234
HR0103T02G5NW3_from_43_to_574	2	c	(TTG)8tcgttgttgttgttattgttgttgt(TGG)5	64	439	502	TGTGGTTTTTGTTGTTATGATTGTT	59.625	25	GAACGGCAACGACAACGAC	62.694	19	167
HQFKBVV02F3NB5_from_43_to_523	1	p3	(CTT)5	15	247	261	CCACAGGCGAAGTATGTTGA	59.716	20	AACAAGCCCGTACTCCTTCA	59.734	20	292
HQFKBVV01CNOK6_from_39_to_419	1	c	(CA)8tgtgcgcgcacacacgcctacacacatacacaagtgcgtgcacacatacacacgtgtgcg(CA)7ctatacatgcaagcatgtgcg(CA)6	123	65	187	CGTGTGCTCACACTCTCTCA	58.676	20	CGCACGCGTATGAAGTTTT	59.887	232	4
HQFKBVV02IN2H9_from_43_to_485	1	p2	(GT)7	14	65	78	GCGTGTGTGCATGTGTGAG	61.02	19	ACCGTACCACACCACACGTC	61.794	20	291
HQFKBVV02F3YAE_from_43_to_733	2	p5	(TTGGT)6	30	384	413	AGTTCGGTTCGGTTTAGGTT	57.724	20	AACGACACGACGAACAACAA	60.199	20	219
HQFKBVV01CK0ID_from_43_to_516	1	c	(TTG)11tg(GTT)6	53	33	85	TGTTGATGCTATTGATGTTGTTG	58.62	23	GCAACAGCACAGACAAACAC	57.871	20	182
HR0103T02GQM0P_from_39_to_420	1	c	(CA)7t(AC)7	29	111	139	TGCGCACACTCTCTGTCTCT	59.922	20	GTGTGTGCGTGTGTGTGTGT	60.177	20	270
HQFKBVV02I4Z4O_from_39_to_456	1	c	(AC)12gtcgctcacactctcacacatacacacacaaacaacncacgtgcgacgcaacgcacg(AC)7anacanacacgacgcgngcacacacag(AC)10	142	97	238	GCGCACACTCACTCAGACAA	61.258	20	CCGTTGTGTGTACTCGTCGT	59.666	20	219
HR0103T02HFYX4_from_43_to_420	1	p2	(AC)10	20	93	112	ACACGCAAGCAGACTCACAC	60.104	20	GCATGCGTGTGTGTGTAAAG	58.787	20	170
HQFKBVV02GV3BG_from_43_to_237	1	p2	(TG)9	18	55	72	TGCGTGTGTCTGTGTGTTTG	60.412	20	CACACGTCGTCGTCACTACC	60.227	20	118
HQFKBVV02G66NN_from_43_to_564	1	c	(CTT)10ctccttctcctactactcctaactccaactcctactcgctactccttcttcttcttctcctctactactactctactcctact(TC)9(CT)6	143	31	173	TCCTTCTTCTTCTCCTCCAACTC	60.355	23	GGAGAGAGAATACGTAGACGAACTAGA	59.898	27	234
HR0103T02HRE98_from_39_to_538	2	p3	(TTG)5	15	241	255	GCTGCTAAAGCTGTTGTTGCTA	59.864	22	CAACAACAACGACACCAACAC	59.954	21	254
HQFKBVV01BA6XG_from_43_to_454	1	c	(CA)6cgcacgcacacacatacacacacacgttcgccgacacacacact(AC)6	68	148	215	CGCGCACATACACATACAGTC	60.218	21	GTGTTAGTCGCGCGTGTG	60.054	185	52
HQFKBVV01DE7SR_from_43_to_325	1	p2	(CA)11	22	78	99	CACACACGCACTCACATACC	58.569	20	CGTGTGTGCATGTAAGCATGT	60.656	21	145
[truncated: 48,145 more rows]
